# Supplementary material for: Eye tracking cognitive load using pupil diameter and microsaccades with fixed gaze
Source: PLoS One. 2018 Sep 14;13(9):e0203629. doi: 10.1371/journal.pone.0203629 (PMC6138399; doi:10.1371/journal.pone.0203629)
Supplement: S1 File — The data were used to prepare the Fig 5. (CSV) [file pone.0203629.s001.csv]

subj	block	ttype	mag	amp	dur
c_P07	0	DIFF	0.352930	64.671423	0.006000
c_P07	0	DIFF	0.329321	59.991530	0.008000
c_P07	0	DIFF	0.467302	84.318797	0.010000
c_P07	0	DIFF	0.317289	37.900413	0.006000
c_P07	0	DIFF	0.516078	102.403716	0.012000
c_P07	0	DIFF	0.401921	70.239208	0.018000
c_P07	0	DIFF	0.405174	83.450927	0.010000
c_P07	0	DIFF	0.284243	50.765230	0.006000
c_P07	0	DIFF	0.359814	63.456388	0.008000
c_P07	0	DIFF	0.423854	75.800713	0.014000
c_P07	0	DIFF	0.407538	72.319612	0.016000
c_P07	0	DIFF	0.303263	46.071950	0.008000
c_P07	0	DIFF	0.362491	65.719557	0.008000
c_P07	0	DIFF	0.290809	46.245528	0.008000
c_P07	0	DIFF	0.304620	53.375570	0.008000
c_P07	0	DIFF	0.460846	86.415033	0.008000
c_P07	0	DIFF	0.375567	76.848422	0.010000
c_P07	0	DIFF	0.392952	83.971649	0.010000
c_P07	0	DIFF	0.335949	69.024178	0.008000
c_P07	0	DIFF	0.377262	70.753259	0.008000
c_P07	0	DIFF	0.457855	76.501272	0.010000
c_P07	0	DIFF	0.379773	77.021997	0.008000
c_P07	0	DIFF	0.421734	91.802478	0.010000
c_P07	0	DIFF	0.301361	64.150694	0.008000
c_P07	0	DIFF	0.476055	92.663665	0.010000
c_P07	0	DIFF	0.447349	61.192799	0.008000
c_P07	0	DIFF	0.383956	55.118020	0.010000
c_P07	0	DIFF	0.369942	60.846062	0.008000
c_P07	0	DIFF	0.484358	89.539354	0.010000
c_P07	0	DIFF	0.393592	83.624501	0.010000
c_P07	0	DIFF	0.381416	75.453146	0.010000
c_P07	0	DIFF	0.399726	64.844999	0.008000
c_P07	0	DIFF	0.266953	38.247571	0.006000
c_P07	0	DIFF	0.293203	37.900413	0.006000
c_P07	0	DIFF	0.280108	35.984371	0.006000
c_P07	0	DIFF	0.527440	95.447500	0.010000
c_P07	0	DIFF	0.344860	60.672486	0.016000
c_P07	0	DIFF	0.495002	103.278246	0.012000
c_P07	0	DIFF	0.468128	80.840638	0.012000
c_P07	0	DIFF	0.512769	84.492371	0.012000
c_P07	0	DIFF	0.439175	80.833963	0.012000
c_P07	0	DIFF	0.273465	49.383284	0.008000
c_P07	0	DIFF	0.316131	50.244497	0.008000
c_P07	0	DIFF	0.297461	37.379677	0.006000
c_P07	0	DIFF	0.334562	77.883195	0.008000
c_P07	0	DIFF	0.449240	65.372404	0.020000
c_P07	0	DIFF	0.622370	113.004842	0.012000
c_P07	0	DIFF	0.400952	80.153017	0.010000
c_P07	0	DIFF	0.636208	136.122595	0.014000
c_P07	0	DIFF	0.497113	86.228108	0.010000
c_P07	0	DIFF	0.318180	57.721678	0.008000
c_P07	0	DIFF	0.351315	77.535628	0.010000
c_P07	0	DIFF	0.727114	112.135744	0.012000
c_P07	0	DIFF	0.436468	79.618941	0.008000
c_P07	0	DIFF	0.240039	34.075004	0.006000
c_P07	0	DIFF	0.317999	54.069880	0.006000
c_P07	0	DIFF	0.291458	52.160527	0.008000
c_P07	0	DIFF	0.286793	41.899396	0.006000
c_P07	0	DIFF	0.253560	47.286997	0.008000
c_P07	0	DIFF	0.288704	49.723763	0.006000
c_P07	0	DIFF	0.335165	61.547045	0.008000
c_P07	0	DIFF	0.368567	66.066709	0.008000
c_P07	0	DIFF	0.450449	87.970519	0.008000
c_P07	0	DIFF	0.353200	47.290752	0.008000
c_P07	0	DIFF	0.333002	67.461994	0.008000
c_P07	0	DIFF	0.260993	38.254247	0.006000
c_P07	0	DIFF	0.487216	81.014213	0.010000
c_P07	0	DIFF	0.264010	55.284921	0.006000
c_P07	0	DIFF	0.353990	70.065632	0.008000
c_P07	0	DIFF	0.378626	69.538229	0.010000
c_P07	0	DIFF	0.345201	60.165107	0.008000
c_P07	0	DIFF	0.316557	62.241352	0.010000
c_P07	0	DIFF	0.359751	71.808065	0.010000
c_P07	0	DIFF	0.431407	81.715186	0.010000
c_P07	0	DIFF	0.360929	81.187787	0.008000
c_P07	0	DIFF	0.321495	56.673539	0.012000
c_P07	0	DIFF	0.473360	91.962699	0.012000
c_P07	0	DIFF	0.415232	84.672620	0.008000
c_P07	0	DIFF	0.355195	49.029452	0.006000
c_P07	0	DIFF	0.382616	62.762082	0.010000
c_P07	0	DIFF	0.336948	63.456388	0.008000
c_P07	0	DIFF	0.575754	103.271570	0.010000
c_P07	0	DIFF	0.472930	89.359105	0.010000
c_P07	0	DIFF	0.358426	65.719557	0.008000
c_P07	0	DIFF	0.344041	64.844999	0.012000
c_P07	0	DIFF	0.410221	71.627813	0.008000
c_P07	0	DIFF	0.519685	98.752042	0.012000
c_P07	0	DIFF	0.323623	75.973871	0.008000
c_P07	0	DIFF	0.457600	92.316520	0.012000
c_P07	0	DIFF	0.334997	54.243457	0.006000
c_P07	0	DIFF	0.378758	71.273986	0.012000
c_P07	0	DIFF	0.656843	139.780785	0.012000
c_P07	0	DIFF	0.482843	97.009648	0.010000
c_P07	0	DIFF	0.370566	47.114253	0.010000
c_P07	0	DIFF	0.537329	105.534665	0.012000
c_P07	0	DIFF	0.369886	70.933511	0.008000
c_P07	0	DIFF	0.492650	103.445141	0.012000
c_P07	0	DIFF	0.252600	35.810792	0.008000
c_P07	0	DIFF	0.250305	46.599361	0.008000
c_P07	0	DIFF	0.639838	139.258426	0.006000
c_P07	0	DIFF	0.576631	82.055658	0.006000
c_P07	0	DIFF	0.280022	36.163792	0.006000
c_P07	0	DIFF	0.564402	137.517783	0.018000
c_P07	0	DIFF	0.041997	7.304124	0.008000
c_P07	0	DIFF	0.205160	35.465304	0.006000
c_P07	0	DIFF	0.229216	43.461601	0.006000
c_P07	0	DIFF	0.764053	136.656638	0.014000
c_P07	0	DIFF	0.684063	141.173463	0.010000
c_P07	0	DIFF	0.608368	125.004392	0.008000
c_P07	0	DIFF	0.441471	80.493490	0.008000
c_P07	0	DIFF	0.349568	55.111344	0.006000
c_P07	0	DIFF	0.277144	50.244497	0.006000
c_P07	0	DIFF	0.313712	63.115911	0.008000
c_P07	0	DIFF	0.345364	65.893133	0.008000
c_P07	0	DIFF	0.421365	91.795802	0.008000
c_P07	0	DIFF	0.340536	54.590612	0.006000
c_P07	0	DIFF	0.349584	58.763140	0.008000
c_P07	0	DIFF	0.315694	43.461601	0.012000
c_P07	0	DIFF	0.342665	64.324270	0.010000
c_P07	0	DIFF	0.290602	55.985906	0.006000
c_P07	0	DIFF	0.376477	60.505585	0.010000
c_P07	0	DIFF	0.303098	49.550185	0.006000
c_P07	0	DIFF	0.544273	101.008471	0.008000
c_P07	0	DIFF	0.350021	51.633118	0.008000
c_P07	0	DIFF	0.537035	103.612036	0.010000
c_P07	0	DIFF	0.336744	67.976046	0.010000
c_P07	0	DIFF	0.386479	79.452043	0.008000
c_P07	0	DIFF	0.293299	57.541425	0.006000
c_P07	0	DIFF	0.426215	80.146341	0.008000
c_P07	0	DIFF	0.312909	60.846062	0.008000
c_P07	0	DIFF	0.437940	77.369147	0.020000
c_P07	0	DIFF	0.429579	70.239208	0.010000
c_P07	0	DIFF	0.469433	92.837238	0.010000
c_P07	0	DIFF	0.307803	50.945484	0.012000
c_P07	0	DIFF	0.337375	56.673539	0.006000
c_P07	0	DIFF	0.296882	62.067775	0.008000
c_P07	0	DIFF	0.866796	163.765493	0.012000
c_P07	0	DIFF	0.313041	63.282811	0.006000
c_P07	0	DIFF	0.466932	70.580935	0.008000
c_P07	0	DIFF	0.519326	94.232494	0.012000
c_P07	0	DIFF	0.816638	141.864377	0.014000
c_P07	0	DIFF	0.328151	60.329087	0.010000
c_P07	0	DIFF	0.931833	192.445543	0.016000
c_P07	0	DIFF	0.408571	98.571794	0.014000
c_P07	0	DIFF	0.598049	156.289138	0.024000
c_P07	0	DIFF	0.325493	61.026315	0.016000
c_P07	0	DIFF	0.327820	70.586359	0.008000
c_P07	0	DIFF	0.586302	114.920775	0.014000
c_P07	0	DIFF	0.660527	176.108790	0.022000
c_P07	0	DIFF	0.454640	89.532678	0.010000
c_P07	0	DIFF	0.427756	82.229233	0.006000
c_P07	0	DIFF	0.503877	103.445141	0.010000
c_P07	0	DIFF	0.681184	161.855526	0.022000
c_P07	0	DIFF	0.748653	145.161230	0.010000
c_P07	0	DIFF	0.953442	148.125129	0.018000
c_P07	0	DIFF	0.799925	148.469331	0.026000
c_P07	0	DIFF	0.605046	126.042453	0.012000
c_P07	0	DIFF	0.302997	44.508078	0.012000
c_P07	0	DIFF	0.267857	57.027369	0.008000
c_P07	0	DIFF	0.416145	87.269549	0.008000
c_P07	0	DIFF	0.433390	96.662504	0.018000
c_P07	0	DIFF	0.455158	103.785607	0.010000
c_P07	0	DIFF	0.509709	101.529184	0.020000
c_P07	0	DIFF	0.619809	105.881806	0.012000
c_P07	0	DIFF	0.414608	92.309844	0.008000
c_P07	0	DIFF	0.275003	48.335140	0.008000
c_P07	0	DIFF	0.314102	47.981308	0.006000
c_P07	0	DIFF	0.424695	78.751068	0.016000
c_P07	0	DIFF	0.496704	92.149623	0.010000
c_P07	0	DIFF	0.404323	69.725157	0.010000
c_P07	0	DIFF	0.589992	128.832863	0.010000
c_P07	0	DIFF	0.527260	82.406145	0.012000
c_P07	0	DIFF	0.449202	87.102652	0.012000
c_P07	0	DIFF	0.419005	97.009648	0.018000
c_P07	0	DIFF	0.233068	44.162590	0.008000
c_P07	0	DIFF	0.599510	130.735409	0.012000
c_P07	0	DIFF	0.497563	120.828768	0.018000
c_P07	0	DIFF	0.627675	114.920775	0.010000
c_P07	0	DIFF	0.510222	93.191059	0.012000
c_P07	0	DIFF	0.449308	88.144092	0.010000
c_P07	0	DIFF	0.351288	71.454238	0.008000
c_P07	0	DIFF	0.631748	108.318464	0.016000
c_P07	0	DIFF	0.355147	64.330946	0.006000
c_P07	0	DIFF	0.423533	98.745366	0.020000
c_P07	0	DIFF	0.472667	85.360240	0.008000
c_P07	0	DIFF	0.370305	87.449798	0.008000
c_P07	0	DIFF	0.408822	86.922402	0.012000
c_P07	0	DIFF	0.792901	135.955706	0.012000
c_P07	0	DIFF	0.465600	83.450093	0.008000
c_P07	0	DIFF	0.321316	52.681260	0.016000
c_P07	0	DIFF	0.418798	76.494596	0.008000
c_P07	0	DIFF	0.583928	118.572387	0.010000
c_P07	0	DIFF	0.573703	127.264093	0.020000
c_P07	0	DIFF	0.236451	49.723763	0.006000
c_P07	0	DIFF	0.093569	20.168635	0.008000
c_P07	0	DIFF	0.156509	60.505585	0.018000
c_P07	0	DIFF	0.291630	51.459541	0.008000
c_P07	0	DIFF	0.457069	89.886500	0.008000
c_P07	0	DIFF	0.575290	141.689980	0.022000
c_P07	0	DIFF	0.645328	110.748441	0.014000
c_P07	0	DIFF	0.517696	108.478683	0.010000
c_P07	0	DIFF	0.422067	80.139665	0.010000
c_P07	0	DIFF	0.476662	86.755505	0.010000
c_P07	0	DIFF	0.495283	107.437262	0.010000
c_P07	0	DIFF	0.528037	97.363468	0.010000
c_P07	0	DIFF	0.436594	80.494741	0.012000
c_P07	0	DIFF	0.461074	77.190147	0.010000
c_P07	0	DIFF	0.414562	82.055658	0.020000
c_P07	0	DIFF	0.333612	63.975448	0.010000
c_P07	0	DIFF	0.334468	58.596239	0.010000
c_P07	0	DIFF	0.415275	76.841746	0.010000
c_P07	0	DIFF	0.496886	105.534665	0.012000
c_P07	0	DIFF	0.353761	63.109235	0.010000
c_P07	0	DIFF	0.438076	90.747689	0.008000
c_P07	0	DIFF	0.751702	203.401516	0.044000
c_P07	0	DIFF	0.322810	50.070919	0.010000
c_P07	0	DIFF	0.411809	63.802706	0.012000
c_P07	0	DIFF	0.496984	94.225818	0.008000
c_P07	0	DIFF	0.430774	82.409900	0.018000
c_P07	0	DIFF	0.515874	93.531528	0.008000
c_P07	0	DIFF	0.806149	186.021288	0.038000
c_P07	0	DIFF	0.459993	69.191077	0.014000
c_P07	0	DIFF	0.431815	92.316520	0.010000
c_P07	0	DIFF	0.552224	106.402517	0.014000
c_P07	0	DIFF	0.706415	162.550174	0.032000
c_P07	0	DIFF	0.411587	62.589757	0.018000
c_P07	0	DIFF	0.757258	174.021136	0.036000
c_P07	0	DIFF	0.405991	73.196668	0.014000
c_P07	0	DIFF	0.633633	129.520450	0.012000
c_P07	0	DIFF	0.728707	142.382562	0.014000
c_P07	0	DIFF	0.481670	95.267252	0.012000
c_P07	0	DIFF	0.486313	101.008471	0.012000
c_P07	0	DIFF	0.610343	110.221056	0.012000
c_P07	0	DIFF	0.377076	58.589563	0.016000
c_P07	0	DIFF	0.873008	202.008566	0.036000
c_P07	0	DIFF	0.459515	74.932421	0.008000
c_P07	0	DIFF	0.245548	44.863579	0.008000
c_P07	0	DIFF	0.357354	43.982336	0.012000
c_P07	0	DIFF	0.256496	47.286997	0.006000
c_P07	0	DIFF	0.328279	63.115911	0.008000
c_P07	0	DIFF	0.359409	45.377638	0.022000
c_P07	0	DIFF	0.345531	68.329874	0.008000
c_P07	0	DIFF	0.605494	106.742982	0.010000
c_P07	0	DIFF	0.399600	66.413861	0.010000
c_P07	0	DIFF	0.424495	123.956733	0.020000
c_P07	0	DIFF	0.384267	65.890629	0.006000
c_P07	0	DIFF	0.792477	170.554212	0.014000
c_P07	0	DIFF	0.467979	97.710611	0.010000
c_P07	0	DIFF	0.500845	96.488932	0.012000
c_P07	0	DIFF	0.306197	37.726000	0.006000
c_P07	0	DIFF	0.467303	89.882745	0.010000
c_P07	0	DIFF	0.373839	83.971649	0.008000
c_P07	0	DIFF	0.270221	44.329493	0.006000
c_P07	0	DIFF	0.944401	198.529303	0.014000
c_P07	0	DIFF	0.358471	66.587438	0.008000
c_P07	0	DIFF	0.163200	48.335140	0.006000
c_P07	0	DIFF	0.339500	65.018575	0.006000
c_P17	5	EASY	0.297793	58.936717	0.024000
c_P17	5	EASY	0.198409	27.466481	0.014000
c_P17	5	EASY	0.455605	95.100355	0.016000
c_P17	5	EASY	0.473303	98.578470	0.012000
c_P17	5	EASY	0.495191	98.585146	0.016000
c_P17	5	EASY	0.620013	134.560515	0.016000
c_P17	5	EASY	0.373919	59.630607	0.014000
c_P17	5	EASY	0.473470	113.351980	0.028000
c_P17	5	EASY	0.191285	27.999736	0.010000
c_P17	5	EASY	0.416757	92.142947	0.014000
c_P17	5	EASY	0.232749	45.898372	0.012000
c_P17	5	EASY	0.355553	66.067126	0.012000
c_P17	5	EASY	0.342638	86.581931	0.028000
c_P17	5	EASY	0.378108	79.972766	0.014000
c_P17	5	EASY	0.386606	68.503450	0.016000
c_P17	5	EASY	0.164957	22.599583	0.006000
c_P17	5	EASY	0.431896	81.020889	0.016000
c_P17	5	EASY	0.366199	66.066709	0.012000
c_P17	5	EASY	0.304972	53.368894	0.028000
c_P17	5	EASY	0.384207	74.411695	0.016000
c_P17	5	EASY	0.352198	69.197753	0.012000
c_P17	5	EASY	0.437201	87.970519	0.028000
c_P17	5	EASY	0.342420	64.851675	0.014000
c_P17	5	EASY	0.397656	75.973871	0.016000
c_P17	5	EASY	0.477590	105.007278	0.030000
c_P17	5	EASY	0.430750	60.685838	0.014000
c_P17	5	EASY	0.484559	110.574871	0.028000
c_P17	5	EASY	0.330937	64.678099	0.012000
c_P17	5	EASY	0.379008	78.410595	0.014000
c_P17	5	EASY	0.410325	72.161892	0.012000
c_P17	5	EASY	0.494775	91.099424	0.014000
c_P17	5	EASY	0.285856	38.941885	0.012000
c_P17	5	EASY	0.383883	71.107086	0.014000
c_P17	5	EASY	0.382839	85.714063	0.024000
c_P17	5	EASY	0.438623	85.880961	0.016000
c_P17	5	EASY	0.526060	116.135755	0.028000
c_P17	5	EASY	0.385999	66.240285	0.012000
c_P17	5	EASY	0.271717	50.073422	0.008000
c_P17	5	EASY	0.414032	102.917753	0.028000
c_P17	5	EASY	0.397733	65.372404	0.026000
c_P17	5	EASY	0.518920	95.794644	0.010000
c_P17	5	EASY	0.443853	94.579638	0.028000
c_P17	5	EASY	0.519584	97.176544	0.028000
c_P17	5	EASY	0.455236	83.273598	0.012000
c_P17	5	EASY	0.244807	42.074643	0.010000
c_P17	5	EASY	0.450681	94.225818	0.008000
c_P17	5	EASY	0.415841	84.492371	0.014000
c_P17	5	EASY	0.496234	108.658928	0.032000
c_P17	5	EASY	0.582311	106.576087	0.016000
c_P17	5	EASY	0.545078	90.060073	0.014000
c_P17	5	EASY	0.512469	87.100148	0.012000
c_P17	5	EASY	0.502475	132.998432	0.028000
c_P17	5	EASY	0.282799	44.856903	0.012000
c_P17	5	EASY	0.384405	76.674847	0.016000
c_P17	5	EASY	0.484438	81.194463	0.008000
c_P17	5	EASY	0.494551	89.364529	0.016000
c_P17	5	EASY	0.425522	93.705518	0.012000
c_P17	5	EASY	0.254513	51.806696	0.010000
c_P17	5	EASY	0.208172	28.341470	0.012000
c_P17	5	EASY	0.481925	87.095976	0.016000
c_P17	5	EASY	0.239622	36.511784	0.008000
c_P17	5	EASY	0.232722	31.992056	0.010000
c_P17	5	EASY	0.381720	96.322036	0.028000
c_P17	5	EASY	0.436555	79.450791	0.030000
c_P17	5	EASY	0.270886	41.725400	0.010000
c_P17	5	EASY	0.363727	75.272895	0.014000
c_P17	5	EASY	0.434499	91.795802	0.018000
c_P17	5	EASY	0.532076	88.671488	0.016000
c_P17	5	EASY	0.553503	147.598187	0.026000
c_P17	5	EASY	0.336762	72.845345	0.006000
c_P17	5	EASY	0.186251	20.515377	0.006000
c_P17	5	EASY	0.676473	103.091324	0.018000
c_P17	5	EASY	0.294446	57.367848	0.014000
c_P17	5	EASY	0.253071	39.115464	0.012000
c_P17	5	EASY	0.361188	50.764395	0.014000
c_P17	5	EASY	0.507422	74.584019	0.018000
c_P17	5	EASY	0.263156	47.467251	0.018000
c_P17	5	EASY	0.249107	32.509872	0.014000
c_P17	5	EASY	0.818213	173.678199	0.020000
c_P17	5	EASY	0.200433	36.344881	0.008000
c_P17	5	EASY	0.614884	170.894647	0.038000
c_P17	5	EASY	0.481750	111.963426	0.008000
c_P17	5	EASY	0.604969	136.476399	0.006000
c_P17	5	EASY	0.415424	95.621072	0.016000
c_P17	5	EASY	0.343842	58.415986	0.012000
c_P17	5	EASY	0.310699	50.764395	0.012000
c_P17	5	EASY	0.540693	79.104894	0.014000
c_P17	5	EASY	0.207068	27.293736	0.006000
c_P17	5	EASY	0.472915	83.103779	0.006000
c_P17	5	EASY	0.401270	98.226737	0.012000
c_P17	5	EASY	0.345351	68.846012	0.020000
c_P17	5	EASY	0.357922	64.678099	0.012000
c_P17	5	EASY	0.446274	91.622229	0.016000
c_P17	5	EASY	0.369849	64.850423	0.014000
c_P17	5	EASY	0.463001	87.276225	0.016000
c_P17	5	EASY	0.403748	69.197753	0.016000
c_P17	5	EASY	0.384569	79.104894	0.014000
c_P17	5	EASY	0.300232	63.463064	0.024000
c_P17	5	EASY	0.333337	62.755406	0.012000
c_P17	5	EASY	0.315636	65.198828	0.014000
c_P17	5	EASY	0.450889	91.275083	0.014000
c_P17	5	EASY	0.326636	57.895672	0.024000
c_P17	5	EASY	0.533853	112.484134	0.028000
c_P17	5	EASY	0.626567	158.033073	0.034000
c_P17	5	EASY	0.296176	52.334105	0.026000
c_P17	5	EASY	0.549015	133.866256	0.026000
c_P17	5	EASY	0.400979	82.055658	0.028000
c_P17	5	EASY	0.522674	92.316520	0.014000
c_P17	5	EASY	0.634170	129.176239	0.016000
c_P17	5	EASY	0.407404	81.368037	0.014000
c_P17	5	EASY	0.446736	98.925613	0.016000
c_P17	5	EASY	0.468813	87.449798	0.016000
c_P17	5	EASY	0.393203	72.842842	0.012000
c_P17	5	EASY	0.688690	157.510727	0.032000
c_P17	5	EASY	0.514098	87.449798	0.014000
c_P17	5	EASY	0.301322	58.939638	0.022000
c_P17	5	EASY	0.568255	109.525943	0.014000
c_P17	5	EASY	0.328244	58.763140	0.010000
c_P17	5	EASY	0.502211	100.494433	0.014000
c_P17	5	EASY	0.722747	163.772168	0.028000
c_P17	5	EASY	0.433041	79.625617	0.012000
c_P17	5	EASY	0.420402	79.278051	0.016000
c_P17	5	EASY	0.702477	145.855478	0.016000
c_P17	5	EASY	0.397464	61.720622	0.010000
c_P17	5	EASY	0.463970	68.500529	0.014000
c_P17	5	EASY	0.447367	89.365780	0.014000
c_P17	5	EASY	0.185396	29.208949	0.006000
c_P17	5	EASY	0.580362	100.487757	0.014000
c_P17	5	EASY	0.477000	70.937683	0.014000
c_P17	5	EASY	0.395104	62.067775	0.012000
c_P17	5	EASY	0.369942	63.449712	0.012000
c_P17	5	EASY	0.325122	59.983603	0.014000
c_P17	5	EASY	0.700941	127.604550	0.016000
c_P17	5	EASY	0.452520	78.757744	0.018000
c_P17	5	EASY	0.362212	72.495691	0.014000
c_P17	5	EASY	0.213495	31.120406	0.008000
c_P17	5	EASY	0.257981	51.806696	0.012000
c_P17	5	EASY	0.252774	32.686372	0.010000
c_P17	5	EASY	0.387221	55.632076	0.016000
c_P17	5	EASY	0.342683	55.805653	0.018000
c_P17	5	EASY	0.367021	58.930041	0.012000
c_P17	5	EASY	0.427370	74.765522	0.016000
c_P17	5	EASY	0.298227	51.466217	0.014000
c_P17	5	EASY	0.219661	29.385449	0.010000
c_P17	5	EASY	0.560920	110.227732	0.016000
c_P17	5	EASY	0.560113	115.781943	0.018000
c_P17	5	EASY	0.188130	29.902431	0.014000
c_P17	5	EASY	0.201673	35.292559	0.014000
c_P17	5	EASY	0.320329	53.021739	0.016000
c_P17	5	EASY	0.207602	33.901425	0.014000
c_P17	5	EASY	0.217543	37.032520	0.012000
c_P17	5	EASY	0.311208	59.979847	0.014000
c_P17	5	EASY	0.162119	21.559357	0.010000
c_P17	5	EASY	0.173100	32.337128	0.006000
c_P17	5	EASY	0.248026	40.159439	0.010000
c_P17	5	EASY	0.708218	111.616288	0.010000
c_P17	5	EASY	0.904522	154.727103	0.012000
c_P17	5	EASY	0.925721	184.625371	0.010000
c_P17	5	EASY	0.928276	175.934402	0.014000
c_P17	5	EASY	0.833954	152.297264	0.010000
c_P17	5	EASY	0.962683	168.985955	0.018000
c_P17	5	EASY	0.285958	61.895033	0.012000
c_P17	5	EASY	0.564673	136.126767	0.022000
c_P17	5	EASY	0.517762	124.651417	0.026000
c_P17	5	EASY	0.521718	93.187304	0.016000
c_P17	5	EASY	0.432368	104.660136	0.026000
c_P17	5	EASY	0.430611	65.195907	0.012000
c_P17	5	EASY	0.388148	98.057755	0.026000
c_P17	5	EASY	0.466920	115.608374	0.026000
c_P17	5	EASY	0.394500	78.931319	0.012000
c_P17	5	EASY	0.319827	64.844999	0.014000
c_P17	5	EASY	0.583996	120.656034	0.014000
c_P17	5	EASY	0.371135	74.585270	0.014000
c_P17	5	EASY	0.544021	79.800026	0.016000
c_P17	5	EASY	0.400036	89.188035	0.036000
c_P17	5	EASY	0.429850	87.456474	0.024000
c_P17	5	EASY	0.341065	74.418371	0.028000
c_P17	5	EASY	0.382567	66.060033	0.014000
c_P17	5	EASY	0.340341	65.719557	0.026000
c_P17	5	EASY	0.379459	63.284480	0.026000
c_P17	5	EASY	0.446333	83.624501	0.016000
c_P17	5	EASY	0.387786	66.240285	0.014000
c_P17	5	EASY	0.251178	46.245528	0.012000
c_P17	5	EASY	0.217336	36.858941	0.012000
c_P17	5	EASY	0.570603	106.052456	0.018000
c_P17	5	EASY	0.237714	30.080183	0.012000
c_P17	5	EASY	0.835756	171.415313	0.018000
c_P17	5	EASY	0.661680	133.352238	0.016000
c_P17	5	EASY	0.713267	135.081209	0.018000
c_P17	5	EASY	0.561420	115.101020	0.012000
c_P17	5	EASY	0.452875	79.105311	0.016000
c_P17	5	EASY	0.167499	21.737527	0.006000
c_P17	5	EASY	0.427104	69.544488	0.016000
c_P17	5	EASY	0.410051	76.668171	0.016000
c_P17	5	EASY	0.566351	113.358655	0.016000
c_P17	5	EASY	0.365356	74.752170	0.014000
c_P17	5	EASY	0.636437	115.781943	0.020000
c_P17	5	EASY	0.346062	62.408253	0.014000
c_P17	5	EASY	0.420392	85.366916	0.014000
c_P17	5	EASY	0.665597	120.655200	0.016000
c_P17	5	EASY	0.469885	90.580792	0.016000
c_P17	5	EASY	0.267245	48.849198	0.014000
c_P17	5	EASY	0.235562	40.330514	0.012000
c_P17	5	EASY	0.434540	66.767690	0.014000
c_P17	5	EASY	0.180035	26.426257	0.006000
c_P17	5	EASY	0.503573	80.840638	0.018000
c_P17	5	EASY	0.434003	72.849100	0.014000
c_P17	5	EASY	0.453082	88.838385	0.012000
c_P17	5	EASY	0.619000	95.787968	0.016000
c_P17	5	EASY	0.643938	115.788618	0.014000
c_P17	5	EASY	0.436241	87.796945	0.028000
c_P17	5	EASY	0.406198	83.284029	0.016000
c_P17	5	EASY	0.421606	87.449798	0.010000
c_P17	5	EASY	0.418027	76.841746	0.026000
c_P17	5	EASY	0.213105	39.636200	0.010000
c_P17	5	EASY	0.265990	45.898372	0.010000
c_P17	5	EASY	0.330334	55.118020	0.026000
c_P17	5	EASY	0.359206	74.578594	0.012000
c_P17	5	EASY	0.263503	45.897538	0.008000
c_P17	5	EASY	0.270446	46.765011	0.026000
c_P17	5	EASY	0.399561	73.189992	0.012000
c_P17	5	EASY	0.336060	56.506638	0.014000
c_P17	5	EASY	0.322570	61.545794	0.008000
c_P17	5	EASY	0.737081	176.808845	0.032000
c_P17	5	EASY	0.630894	155.768460	0.034000
c_P17	5	EASY	0.514821	106.569411	0.026000
c_P17	5	EASY	0.462934	92.663665	0.012000
c_P17	5	EASY	0.396937	97.703936	0.026000
c_P17	5	EASY	0.195340	26.944908	0.012000
c_P17	5	EASY	0.499910	132.651302	0.026000
c_P17	5	EASY	0.659409	132.130607	0.012000
c_P17	5	EASY	0.612447	126.569828	0.014000
c_P17	5	EASY	0.588777	109.873917	0.006000
c_P17	5	EASY	1.030126	191.233622	0.018000
c_P17	5	EASY	0.633360	114.560286	0.010000
c_P17	5	EASY	0.765818	178.544377	0.032000
c_P17	5	EASY	0.420654	101.522509	0.026000
c_P17	5	EASY	0.359774	72.495691	0.016000
c_P17	5	EASY	0.398737	72.150626	0.008000
c_P17	5	EASY	0.612684	139.434910	0.038000
c_P17	5	EASY	0.260061	50.424750	0.010000
c_P17	5	EASY	0.705564	139.774110	0.014000
c_P17	5	EASY	0.774909	169.499529	0.026000
c_P17	5	EASY	0.608927	146.729962	0.012000
c_P13	2	DIFF	0.460995	82.055658	0.006000
c_P13	2	DIFF	0.478826	73.540064	0.010000
c_P13	2	DIFF	0.490650	79.805868	0.008000
c_P13	2	DIFF	0.475776	66.233609	0.008000
c_P13	2	DIFF	0.428045	71.279410	0.008000
c_P13	2	DIFF	0.595324	102.397040	0.010000
c_P13	2	DIFF	0.511790	66.761014	0.010000
c_P13	2	DIFF	0.513898	83.798075	0.008000
c_P13	2	DIFF	0.422841	62.935658	0.014000
c_P13	2	DIFF	0.387111	50.771906	0.010000
c_P13	2	DIFF	0.517808	82.062334	0.008000
c_P13	2	DIFF	0.431224	62.417015	0.008000
c_P13	2	DIFF	0.391213	69.364653	0.008000
c_P13	2	DIFF	0.435595	64.851675	0.006000
c_P13	2	DIFF	0.680328	116.302648	0.012000
c_P13	2	DIFF	0.942669	176.288184	0.014000
c_P13	2	DIFF	0.564988	99.786795	0.010000
c_P13	2	DIFF	0.721010	142.210668	0.010000
c_P13	2	DIFF	0.663778	149.687180	0.008000
c_P13	2	DIFF	0.872385	168.291314	0.014000
c_P13	2	DIFF	0.865859	168.978445	0.006000
c_P13	2	DIFF	0.837012	150.548308	0.012000
c_P13	2	DIFF	0.423036	56.680215	0.008000
c_P13	2	DIFF	0.647190	97.183220	0.012000
c_P13	2	DIFF	0.868680	141.696655	0.014000
c_P13	2	DIFF	0.596379	88.491239	0.008000
c_P13	2	DIFF	0.551886	72.672604	0.012000
c_P13	2	DIFF	0.426529	62.241352	0.012000
c_P13	2	DIFF	0.575293	87.449798	0.012000
c_P13	2	DIFF	0.755309	165.850679	0.018000
c_P13	2	DIFF	0.533360	69.204429	0.014000
c_P13	2	DIFF	0.455785	74.238120	0.014000
c_P13	2	DIFF	0.817239	149.506943	0.012000
c_P13	2	DIFF	0.892815	166.896190	0.012000
c_P13	2	DIFF	0.585583	75.800713	0.006000
c_P13	2	DIFF	0.503014	95.102441	0.006000
c_P13	2	DIFF	1.216779	193.665805	0.018000
c_P13	2	DIFF	0.688430	102.403716	0.006000
c_P13	2	DIFF	0.754504	128.999753	0.012000
c_P13	2	DIFF	0.734567	111.262473	0.010000
c_P13	2	DIFF	0.715951	117.350734	0.014000
c_P13	2	DIFF	0.666933	127.955854	0.010000
c_P13	2	DIFF	0.734941	140.294800	0.006000
c_P13	2	DIFF	0.570348	91.103179	0.010000
c_P13	2	DIFF	0.645199	135.595226	0.006000
c_P13	2	DIFF	0.726658	104.132749	0.008000
c_P13	2	DIFF	0.494974	79.098218	0.006000
c_P13	2	DIFF	0.680203	119.439392	0.012000
c_P13	2	DIFF	0.405182	77.013652	0.006000
c_P13	2	DIFF	0.352637	67.101490	0.006000
c_P13	2	DIFF	0.588174	103.625388	0.008000
c_P13	2	DIFF	0.588803	101.702756	0.014000
c_P13	2	DIFF	0.535681	101.709431	0.008000
c_P13	2	DIFF	0.522320	80.840638	0.008000
c_P13	2	DIFF	0.626372	118.398819	0.012000
c_P13	2	DIFF	0.603046	112.136996	0.010000
c_P13	2	DIFF	0.436970	64.504522	0.006000
c_P13	2	DIFF	0.446442	82.235909	0.010000
c_P13	2	DIFF	0.510361	77.362471	0.008000
c_P13	2	DIFF	0.417559	64.497846	0.008000
c_P13	2	DIFF	0.406697	57.367848	0.006000
c_P13	2	DIFF	0.720346	123.258710	0.018000
c_P13	2	DIFF	0.601816	97.877507	0.012000
c_P13	2	DIFF	0.701198	96.836076	0.012000
c_P13	2	DIFF	0.532159	75.973871	0.006000
c_P13	2	DIFF	0.556602	90.226970	0.008000
c_P13	2	DIFF	0.559838	61.540369	0.012000
c_P13	2	DIFF	0.567483	68.843926	0.006000
c_P13	2	DIFF	0.806883	147.774669	0.014000
c_P13	2	DIFF	0.568405	83.799327	0.010000
c_P13	2	DIFF	0.411715	65.899809	0.006000
c_P13	2	DIFF	0.704036	93.197735	0.008000
c_P13	2	DIFF	0.474845	78.577494	0.006000
c_P13	2	DIFF	0.489440	78.061359	0.008000
c_P13	2	DIFF	0.591367	105.875130	0.010000
c_P13	2	DIFF	0.488545	76.841746	0.010000
c_P13	2	DIFF	0.376018	52.848161	0.006000
c_P13	2	DIFF	0.451554	72.499863	0.008000
c_P13	2	DIFF	0.466043	59.285123	0.006000
c_P13	2	DIFF	0.459055	68.846012	0.010000
c_P13	2	DIFF	0.416867	71.634489	0.008000
c_P13	2	DIFF	0.542570	83.624501	0.008000
c_P13	2	DIFF	0.890714	157.163609	0.012000
c_P13	2	DIFF	0.471020	81.708510	0.010000
c_P13	2	DIFF	0.601720	94.753211	0.010000
c_P13	2	DIFF	0.740846	132.822364	0.018000
c_P13	2	DIFF	0.416930	66.938345	0.008000
c_P13	2	DIFF	0.693069	136.817686	0.006000
c_P13	2	DIFF	0.419383	52.854837	0.006000
c_P13	2	DIFF	0.491666	94.406066	0.008000
c_P13	2	DIFF	0.490441	67.281742	0.008000
c_P13	2	DIFF	0.585924	92.490093	0.008000
c_P13	2	DIFF	0.378753	58.763140	0.006000
c_P13	2	DIFF	0.433771	65.719557	0.008000
c_P13	2	DIFF	0.725771	117.350734	0.012000
c_P13	2	DIFF	0.528103	93.531528	0.010000
c_P13	2	DIFF	0.493219	71.460914	0.008000
c_P13	2	DIFF	0.514736	91.448656	0.010000
c_P13	2	DIFF	0.929467	171.415313	0.016000
c_P13	2	DIFF	0.888806	155.935344	0.014000
c_P13	2	DIFF	0.796602	147.080006	0.008000
c_P13	2	DIFF	0.996699	161.333601	0.012000
c_P13	2	DIFF	0.581454	74.231444	0.006000
c_P13	2	DIFF	0.797590	120.481632	0.010000
c_P13	2	DIFF	0.579175	97.183220	0.008000
c_P13	2	DIFF	0.634385	102.053236	0.006000
c_P13	2	DIFF	0.489026	77.369147	0.008000
c_P13	2	DIFF	0.350656	49.550185	0.006000
c_P13	2	DIFF	0.692325	103.619129	0.012000
c_P13	2	DIFF	0.504772	66.765603	0.012000
c_P13	2	DIFF	0.500622	73.885545	0.010000
c_P13	2	DIFF	0.868352	136.643287	0.014000
c_P13	2	DIFF	0.609487	111.616288	0.012000
c_P13	2	DIFF	0.600348	105.181265	0.008000
c_P13	2	DIFF	0.473703	67.802053	0.006000
c_P13	2	DIFF	0.520621	94.225818	0.008000
c_P13	2	DIFF	0.665999	111.783181	0.008000
c_P13	2	DIFF	0.828574	140.475038	0.014000
c_P13	2	DIFF	0.734715	109.006068	0.010000
c_P13	2	DIFF	0.664872	137.519869	0.006000
c_P13	2	DIFF	0.754419	132.998850	0.014000
c_P13	2	DIFF	0.425164	61.200309	0.008000
c_P13	2	DIFF	0.944727	163.244821	0.014000
c_P13	2	DIFF	0.494284	63.282811	0.012000
c_P13	2	DIFF	0.454440	51.633118	0.006000
c_P13	2	DIFF	0.570936	102.924429	0.008000
c_P13	2	DIFF	0.719708	118.392143	0.012000
c_P13	2	DIFF	0.434336	70.239208	0.006000
c_P13	2	DIFF	0.869835	158.378521	0.012000
c_P13	2	DIFF	1.012463	182.709631	0.012000
c_P13	2	DIFF	0.675840	130.742085	0.008000
c_P13	2	DIFF	0.604073	87.623372	0.012000
c_P13	2	DIFF	0.547036	70.412784	0.006000
c_P13	2	DIFF	0.701223	114.393393	0.012000
c_P13	2	DIFF	0.498146	74.411278	0.008000
c_P13	2	DIFF	0.591044	93.885766	0.008000
c_P13	2	DIFF	0.832164	110.569864	0.012000
c_P13	2	DIFF	0.555530	79.098218	0.010000
c_P13	2	DIFF	0.542172	82.756631	0.008000
c_P13	2	DIFF	0.743917	114.386717	0.008000
c_P13	2	DIFF	0.872553	140.822165	0.012000
c_P13	2	DIFF	0.624606	90.580792	0.008000
c_P13	2	DIFF	0.542247	76.322690	0.008000
c_P13	2	DIFF	0.917729	163.071263	0.016000
c_P13	2	DIFF	1.186030	209.315774	0.008000
c_P13	2	DIFF	0.465218	93.357956	0.008000
c_P13	2	DIFF	0.435031	67.275066	0.008000
c_P13	2	DIFF	0.539181	79.799192	0.020000
c_P13	2	DIFF	0.818992	149.693855	0.012000
c_P13	2	DIFF	0.775821	136.643287	0.010000
c_P13	2	DIFF	0.567812	69.892057	0.008000
c_P13	2	DIFF	0.539045	76.326445	0.016000
c_P13	2	DIFF	0.715511	126.216020	0.008000
c_P13	2	DIFF	0.797572	126.569828	0.014000
c_P13	2	DIFF	0.829308	155.942020	0.012000
c_P13	2	DIFF	0.512951	82.930205	0.008000
c_P13	2	DIFF	0.620990	96.315360	0.010000
c_P13	2	DIFF	0.442971	71.287338	0.008000
c_P13	2	DIFF	0.474599	57.197191	0.010000
c_P13	2	DIFF	0.640529	115.788618	0.014000
c_P13	2	DIFF	0.697096	111.963426	0.014000
c_P13	2	DIFF	0.482994	57.895255	0.010000
c_P13	2	DIFF	0.504452	78.056770	0.010000
c_P13	2	DIFF	0.631367	99.446328	0.010000
c_P13	2	DIFF	0.446871	66.413861	0.012000
c_P13	2	DIFF	1.347511	207.396370	0.016000
c_P13	2	DIFF	0.893053	142.735529	0.014000
c_P13	2	DIFF	0.734234	95.968216	0.008000
c_P13	2	DIFF	0.752391	114.918272	0.012000
c_P13	2	DIFF	0.931116	143.252044	0.012000
c_P13	2	DIFF	0.763269	111.966764	0.006000
c_P13	2	DIFF	1.086075	144.126532	0.016000
c_P13	2	DIFF	0.659843	83.097103	0.006000
c_P13	2	DIFF	0.740869	155.423428	0.020000
c_P13	2	DIFF	0.371456	62.931486	0.014000
c_P13	2	DIFF	0.927532	121.346967	0.008000
c_P13	2	DIFF	0.732947	92.488841	0.010000
c_P13	2	DIFF	0.609349	116.656461	0.014000
c_P13	2	DIFF	0.536480	100.481081	0.010000
c_P13	2	DIFF	0.486149	81.189456	0.012000
c_P13	2	DIFF	0.458738	70.933511	0.008000
c_P13	2	DIFF	0.457830	63.456388	0.006000
c_P13	2	DIFF	0.517348	90.055483	0.008000
c_P13	2	DIFF	0.500945	74.752170	0.012000
c_P13	2	DIFF	0.389108	62.061099	0.006000
c_P13	2	DIFF	0.517960	65.018575	0.010000
c_P13	2	DIFF	0.643127	101.529184	0.016000
c_P13	2	DIFF	0.799497	151.600937	0.022000
c_P13	2	DIFF	0.969892	146.907279	0.020000
c_P13	2	DIFF	0.702338	100.141866	0.014000
c_P13	2	DIFF	0.293661	40.335938	0.010000
c_P13	2	DIFF	0.622730	68.324032	0.008000
c_P13	2	DIFF	0.602515	80.498497	0.018000
c_P13	2	DIFF	0.849424	164.466396	0.034000
c_P13	2	DIFF	0.684287	110.221056	0.008000
c_P13	2	DIFF	0.649676	104.653461	0.012000
c_P13	2	DIFF	0.535032	81.538691	0.012000
c_P13	2	DIFF	0.626812	167.070998	0.092000
c_P13	2	DIFF	0.493039	76.671926	0.010000
c_P13	2	DIFF	0.227016	46.074037	0.010000
c_P13	2	DIFF	0.578374	145.514195	0.014000
c_P13	2	DIFF	1.193095	206.529068	0.016000
c_P13	2	DIFF	0.834943	128.479056	0.010000
c_P13	2	DIFF	0.496937	104.312995	0.006000
c_P13	2	DIFF	0.635230	107.270368	0.014000
c_P13	2	DIFF	0.636938	112.136996	0.008000
c_P13	2	DIFF	0.484009	71.627813	0.006000
c_P13	2	DIFF	0.544182	87.970519	0.008000
c_P13	2	DIFF	0.479035	73.717394	0.010000
c_P13	2	DIFF	0.568106	81.538691	0.014000
c_P13	2	DIFF	0.566034	87.796945	0.008000
c_P13	2	DIFF	1.015054	165.159790	0.016000
c_P13	2	DIFF	0.851624	139.433659	0.020000
c_P13	2	DIFF	0.981983	182.022517	0.022000
c_P13	2	DIFF	0.972437	155.074223	0.014000
c_P13	2	DIFF	0.659531	106.048700	0.010000
c_P13	2	DIFF	0.929047	188.797256	0.014000
c_P13	2	DIFF	1.029370	175.414157	0.006000
c_P13	2	DIFF	0.837523	151.603023	0.010000
c_P13	2	DIFF	0.407176	75.105996	0.008000
c_P13	2	DIFF	0.522736	79.627286	0.012000
c_P13	2	DIFF	0.420380	55.632076	0.016000
c_P13	2	DIFF	0.469185	83.971649	0.008000
c_P13	2	DIFF	0.371822	72.502367	0.008000
c_P13	2	DIFF	0.444799	66.413861	0.008000
c_P13	2	DIFF	0.566335	90.404715	0.010000
c_P13	2	DIFF	1.136870	179.585693	0.026000
c_P13	2	DIFF	0.848961	100.491095	0.014000
c_P13	2	DIFF	0.564689	102.056574	0.008000
c_P13	2	DIFF	1.251272	219.220963	0.018000
c_P13	2	DIFF	0.824469	143.599169	0.014000
c_P13	2	DIFF	0.734586	123.434780	0.020000
c_P13	2	DIFF	0.567312	100.834899	0.010000
c_P13	2	DIFF	0.589700	100.828224	0.010000
c_P13	2	DIFF	0.700245	122.911575	0.012000
c_P13	2	DIFF	0.567365	110.915334	0.008000
c_P13	2	DIFF	0.476874	86.755505	0.008000
c_P13	2	DIFF	0.403373	56.853792	0.006000
c_P13	2	DIFF	0.748115	152.811269	0.016000
c_P13	2	DIFF	0.388186	62.234676	0.008000
c_P13	2	DIFF	0.475450	74.585270	0.010000
c_P13	2	DIFF	0.595004	94.225818	0.012000
c_P13	2	DIFF	0.382328	54.069880	0.006000
c_P13	2	DIFF	0.487003	68.149622	0.010000
c_P13	2	DIFF	0.602507	97.182803	0.028000
c_P13	2	DIFF	0.515212	69.371329	0.006000
c_P13	2	DIFF	0.470522	68.324032	0.008000
c_P13	2	DIFF	0.535523	54.937767	0.012000
c_P13	2	DIFF	0.422905	64.324270	0.006000
c_P13	2	DIFF	0.421719	65.023165	0.006000
c_P13	2	DIFF	1.224410	200.965624	0.016000
c_P13	2	DIFF	0.579965	88.491239	0.006000
c_P13	2	DIFF	0.507224	69.544905	0.006000
c_P13	2	DIFF	0.817227	136.476399	0.014000
c_P13	2	DIFF	0.734540	137.170655	0.012000
c_P13	2	DIFF	0.472540	71.279410	0.006000
c_P13	2	DIFF	0.483877	79.625617	0.010000
c_P13	2	DIFF	0.672936	101.876744	0.010000
c_P13	2	DIFF	0.682777	119.093090	0.012000
c_P13	2	DIFF	0.982243	162.550591	0.016000
c_P13	2	DIFF	0.873449	129.874257	0.008000
c_P19	3	DIFF	0.212249	40.163611	0.012000
c_P19	3	DIFF	0.748873	145.341467	0.014000
c_P19	3	DIFF	0.386076	51.290135	0.010000
c_P19	3	DIFF	0.560423	115.615050	0.028000
c_P19	3	DIFF	0.592007	100.487340	0.014000
c_P19	3	DIFF	0.386022	58.241157	0.010000
c_P19	3	DIFF	0.358740	61.545794	0.010000
c_P19	3	DIFF	0.694215	108.482021	0.016000
c_P19	3	DIFF	0.191638	34.597827	0.014000
c_P19	3	DIFF	0.515527	105.526737	0.014000
c_P19	3	DIFF	0.663844	123.786086	0.028000
c_P19	3	DIFF	0.305225	52.854837	0.010000
c_P19	3	DIFF	0.190516	27.124747	0.006000
c_P19	3	DIFF	0.466403	69.544488	0.014000
c_P19	3	DIFF	0.306775	56.680215	0.020000
c_P19	3	DIFF	0.338323	57.728354	0.008000
c_P19	3	DIFF	0.447172	78.931319	0.012000
c_P19	3	DIFF	0.293574	73.021841	0.010000
c_P19	3	DIFF	0.443285	78.403919	0.012000
c_P19	3	DIFF	0.353495	49.547682	0.024000
c_P19	3	DIFF	0.324116	48.682296	0.010000
c_P19	3	DIFF	0.295900	45.901293	0.008000
c_P19	3	DIFF	0.479390	98.054000	0.020000
c_P19	3	DIFF	0.340685	58.763140	0.008000
c_P19	3	DIFF	0.521178	100.487757	0.016000
c_P19	3	DIFF	0.506236	79.632293	0.014000
c_P19	3	DIFF	0.259174	40.163194	0.006000
c_P19	3	DIFF	0.455816	79.452043	0.012000
c_P19	3	DIFF	0.402255	60.151755	0.014000
c_P19	3	DIFF	0.370940	74.231444	0.010000
c_P19	3	DIFF	0.462648	85.365247	0.010000
c_P19	3	DIFF	0.227528	37.380512	0.006000
c_P19	3	DIFF	0.480839	78.063446	0.012000
c_P19	3	DIFF	0.536365	102.049898	0.012000
c_P19	3	DIFF	0.260368	38.247571	0.010000
c_P19	3	DIFF	0.442902	93.711776	0.012000
c_P19	3	DIFF	0.558045	115.962187	0.008000
c_P19	3	DIFF	0.301662	70.933511	0.006000
c_P19	3	DIFF	0.396500	79.799192	0.024000
c_P19	3	DIFF	0.555343	145.686922	0.018000
c_P19	3	DIFF	0.419041	89.710006	0.012000
c_P19	3	DIFF	0.585221	135.259362	0.008000
c_P19	3	DIFF	0.320822	66.060033	0.020000
c_P19	3	DIFF	0.542450	105.180848	0.012000
c_P19	3	DIFF	0.720605	150.374748	0.012000
c_P19	3	DIFF	0.510950	121.356146	0.030000
c_P19	3	DIFF	0.356422	74.238120	0.012000
c_P19	3	DIFF	0.835408	154.727103	0.014000
c_P19	3	DIFF	0.507679	98.398223	0.016000
c_P19	3	DIFF	0.600089	142.384231	0.024000
c_P19	3	DIFF	0.420915	76.674847	0.016000
c_P19	3	DIFF	0.428238	90.574116	0.024000
c_P19	3	DIFF	0.527010	97.016324	0.014000
c_P19	3	DIFF	0.474689	81.715186	0.014000
c_P19	3	DIFF	0.477754	83.798075	0.024000
c_P19	3	DIFF	0.524545	105.868454	0.016000
c_P19	3	DIFF	0.637023	158.378521	0.026000
c_P19	3	DIFF	0.248846	35.119815	0.008000
c_P19	3	DIFF	0.202394	41.898144	0.006000
c_P19	3	DIFF	0.407571	81.187787	0.014000
c_P19	3	DIFF	0.273824	53.374318	0.020000
c_P19	3	DIFF	0.557669	89.015296	0.018000
c_P19	3	DIFF	0.562003	93.184383	0.012000
c_P19	3	DIFF	0.498332	95.107031	0.012000
c_P19	3	DIFF	0.505859	102.924429	0.014000
c_P19	3	DIFF	0.408625	80.145506	0.012000
c_P19	3	DIFF	0.350627	59.281367	0.022000
c_P19	3	DIFF	0.749189	147.077085	0.014000
c_P19	3	DIFF	0.693516	175.233511	0.026000
c_P19	3	DIFF	0.569345	124.306787	0.024000
c_P19	3	DIFF	0.460311	85.887637	0.026000
c_P19	3	DIFF	0.345043	58.763140	0.012000
c_P19	3	DIFF	0.506049	93.878673	0.010000
c_P19	3	DIFF	0.533163	121.349470	0.016000
c_P19	3	DIFF	0.424551	85.186666	0.024000
c_P19	3	DIFF	0.209003	26.602757	0.006000
c_P19	3	DIFF	0.416620	70.072308	0.028000
c_P19	3	DIFF	0.275590	44.508078	0.008000
c_P19	3	DIFF	0.560543	124.133220	0.026000
c_P19	3	DIFF	0.335363	48.161562	0.022000
c_P19	3	DIFF	0.395684	55.111344	0.016000
c_P19	3	DIFF	0.214354	36.852265	0.006000
c_P19	3	DIFF	0.350146	60.158431	0.012000
c_P19	3	DIFF	0.410054	71.455907	0.010000
c_P19	3	DIFF	0.307985	70.245884	0.006000
c_P19	3	DIFF	0.390903	64.317594	0.012000
c_P19	3	DIFF	0.447623	84.497795	0.014000
c_P19	3	DIFF	0.391723	59.979847	0.024000
c_P19	3	DIFF	0.311441	42.246553	0.010000
c_P19	3	DIFF	0.446986	67.455318	0.012000
c_P19	3	DIFF	0.348208	53.201992	0.012000
c_P19	3	DIFF	0.445733	80.673740	0.022000
c_P19	3	DIFF	0.312695	50.246166	0.010000
c_P19	3	DIFF	0.263947	50.242410	0.014000
c_P19	3	DIFF	0.402813	68.324032	0.012000
c_P19	3	DIFF	0.503554	84.665945	0.016000
c_P19	3	DIFF	0.385016	71.801389	0.012000
c_P19	3	DIFF	0.217850	33.381105	0.006000
c_P19	3	DIFF	0.445863	66.407185	0.012000
c_P19	3	DIFF	0.427854	78.584170	0.012000
c_P19	3	DIFF	0.435804	69.718481	0.012000
c_P19	3	DIFF	0.411733	84.318797	0.024000
c_P19	3	DIFF	0.322638	51.633118	0.012000
c_P19	3	DIFF	0.499176	85.707387	0.016000
c_P19	3	DIFF	0.406853	95.787968	0.026000
c_P19	3	DIFF	0.532439	99.092509	0.014000
c_P19	3	DIFF	0.421824	75.627973	0.010000
c_P19	3	DIFF	0.333612	62.589757	0.020000
c_P19	3	DIFF	0.437064	67.455318	0.012000
c_P19	3	DIFF	0.903266	195.231908	0.018000
c_P19	3	DIFF	0.369232	63.449712	0.012000
c_P19	3	DIFF	0.413400	75.806972	0.014000
c_P19	3	DIFF	0.309133	64.673926	0.018000
c_P19	3	DIFF	0.436272	89.018634	0.012000
c_P19	3	DIFF	0.403995	66.934590	0.012000
c_P19	3	DIFF	0.689846	170.894647	0.028000
c_P19	3	DIFF	0.496938	97.016324	0.014000
c_P19	3	DIFF	0.366795	53.195316	0.012000
c_P19	3	DIFF	0.358530	67.281742	0.012000
c_P19	3	DIFF	0.950699	161.157123	0.024000
c_P19	3	DIFF	0.412159	108.311788	0.014000
c_P19	3	DIFF	0.463688	78.410595	0.014000
c_P19	3	DIFF	0.294834	48.680210	0.010000
c_P19	3	DIFF	0.718499	177.843489	0.030000
c_P19	3	DIFF	0.232369	35.465304	0.010000
c_P19	3	DIFF	0.556994	118.568214	0.028000
c_P19	3	DIFF	0.768860	105.181265	0.014000
c_P19	3	DIFF	0.439740	71.102914	0.024000
c_P19	3	DIFF	0.446396	88.317665	0.012000
c_P19	3	DIFF	0.571682	109.346532	0.014000
c_P19	3	DIFF	0.676761	100.836568	0.014000
c_P19	3	DIFF	0.542593	115.434806	0.026000
c_P19	3	DIFF	0.660555	130.575195	0.016000
c_P19	3	DIFF	0.496087	99.619900	0.014000
c_P19	3	DIFF	0.176861	23.987383	0.006000
c_P19	3	DIFF	0.376978	57.554777	0.020000
c_P19	3	DIFF	0.494001	89.185531	0.026000
c_P19	3	DIFF	0.399668	77.362471	0.024000
c_P19	3	DIFF	0.744869	117.177166	0.014000
c_P19	3	DIFF	0.604122	111.609612	0.014000
c_P19	3	DIFF	0.426913	97.884183	0.022000
c_P19	3	DIFF	0.602860	100.494433	0.014000
c_P19	3	DIFF	0.523974	80.146341	0.014000
c_P19	3	DIFF	0.478086	109.526777	0.022000
c_P19	3	DIFF	0.790242	171.588868	0.028000
c_P19	3	DIFF	0.310849	58.415986	0.012000
c_P19	3	DIFF	0.361578	56.680215	0.014000
c_P19	3	DIFF	0.345971	68.670350	0.024000
c_P19	3	DIFF	0.294696	57.374524	0.010000
c_P19	3	DIFF	0.499746	96.148464	0.014000
c_P19	3	DIFF	0.449301	66.412610	0.012000
c_P19	3	DIFF	0.361721	69.718481	0.012000
c_P19	3	DIFF	0.507533	102.043222	0.028000
c_P19	3	DIFF	0.814190	166.549077	0.012000
c_P19	3	DIFF	0.616137	126.049129	0.014000
c_P19	3	DIFF	0.468077	109.520102	0.024000
c_P19	3	DIFF	0.622685	117.524302	0.014000
c_P19	3	DIFF	0.536536	106.048700	0.014000
c_P19	3	DIFF	0.372828	58.936717	0.020000
c_P19	3	DIFF	0.399975	78.237020	0.014000
c_P19	3	DIFF	0.333190	54.764189	0.022000
c_P19	3	DIFF	0.567337	98.057755	0.012000
c_P19	3	DIFF	0.594576	110.741765	0.014000
c_P19	3	DIFF	0.496445	85.013092	0.016000
c_P19	3	DIFF	0.369109	71.107086	0.022000
c_P19	3	DIFF	0.249016	37.380512	0.008000
c_P19	3	DIFF	0.487852	74.585270	0.014000
c_P19	3	DIFF	0.426142	71.283166	0.014000
c_P19	3	DIFF	0.472350	86.405437	0.026000
c_P19	3	DIFF	0.359270	57.367848	0.024000
c_P19	3	DIFF	0.446613	94.746535	0.014000
c_P19	3	DIFF	0.245689	39.990033	0.014000
c_P19	3	DIFF	0.349756	48.849198	0.012000
c_P19	3	DIFF	0.320391	62.928982	0.012000
c_P19	3	DIFF	0.421697	89.537267	0.018000
c_P19	3	DIFF	0.354266	57.194271	0.012000
c_P19	3	DIFF	0.203168	32.859117	0.006000
c_P19	3	DIFF	0.302702	47.636239	0.010000
c_P19	3	DIFF	0.298719	59.108625	0.010000
c_P19	3	DIFF	0.661014	128.999753	0.014000
c_P19	3	DIFF	0.234638	37.907090	0.008000
c_P19	3	DIFF	0.228541	30.249589	0.010000
c_P19	3	DIFF	0.234485	44.677066	0.010000
c_P19	3	DIFF	0.287050	52.330349	0.008000
c_P19	3	DIFF	0.307868	53.896302	0.020000
c_P19	3	DIFF	0.455950	73.717394	0.012000
c_P19	3	DIFF	0.533709	108.305113	0.014000
c_P19	3	DIFF	0.581967	105.703229	0.012000
c_P19	3	DIFF	0.232969	32.509872	0.012000
c_P19	3	DIFF	0.478536	111.786519	0.006000
c_P19	3	DIFF	0.419356	91.622229	0.016000
c_P19	3	DIFF	0.629738	140.822165	0.012000
c_P19	3	DIFF	0.165215	25.904267	0.006000
c_P19	3	DIFF	0.318607	55.632076	0.012000
c_P19	3	DIFF	0.816943	141.863543	0.014000
c_P19	3	DIFF	0.482880	93.014566	0.024000
c_P19	3	DIFF	0.564225	130.388278	0.024000
c_P19	3	DIFF	0.552527	108.832498	0.012000
c_P19	3	DIFF	0.524180	89.886500	0.016000
c_P19	3	DIFF	0.163456	20.509118	0.006000
c_P04	0	EASY	0.836780	209.660356	0.040000
c_P04	0	EASY	0.790094	169.680594	0.024000
c_P04	0	EASY	0.760888	143.946294	0.044000
c_P04	0	EASY	0.885544	144.297591	0.012000
c_P04	0	EASY	0.940014	156.114327	0.016000
c_P04	0	EASY	0.457228	69.889970	0.012000
c_P04	0	EASY	0.328348	49.730439	0.008000
c_P04	0	EASY	0.324815	49.376608	0.008000
c_P04	0	EASY	0.711493	133.866256	0.014000
c_P04	0	EASY	0.691953	152.644385	0.018000
c_P04	0	EASY	0.501336	86.581931	0.014000
c_P04	0	EASY	0.430825	73.016417	0.012000
c_P04	0	EASY	0.409397	77.195572	0.012000
c_P04	0	EASY	0.343471	59.457448	0.008000
c_P04	0	EASY	0.240996	40.330514	0.006000
c_P04	0	EASY	0.409933	51.813372	0.012000
c_P04	0	EASY	0.297983	47.286997	0.010000
c_P04	0	EASY	0.329051	62.241352	0.008000
c_P04	0	EASY	0.422554	78.584170	0.012000
c_P04	0	EASY	0.344030	44.850227	0.008000
c_P04	0	EASY	0.325640	42.773130	0.016000
c_P04	0	EASY	0.368377	51.813372	0.014000
c_P04	0	EASY	0.494943	91.448656	0.012000
c_P04	0	EASY	0.313490	48.675620	0.008000
c_P04	0	EASY	0.476331	102.924429	0.016000
c_P04	0	EASY	0.471813	88.664812	0.014000
c_P04	0	EASY	0.492024	74.411695	0.014000
c_P04	0	EASY	0.569611	115.094344	0.014000
c_P04	0	EASY	0.374538	58.763140	0.008000
c_P04	0	EASY	0.451446	70.586359	0.016000
c_P04	0	EASY	0.605344	123.438952	0.012000
c_P04	0	EASY	0.263463	36.505108	0.010000
c_P04	0	EASY	0.506497	111.616288	0.010000
c_P04	0	EASY	0.423649	77.883195	0.012000
c_P04	0	EASY	0.364895	60.852738	0.014000
c_P04	0	EASY	0.350357	52.160527	0.010000
c_P04	0	EASY	0.568138	108.138218	0.012000
c_P04	0	EASY	0.696234	125.862211	0.012000
c_P04	0	EASY	0.598113	116.830029	0.014000
c_P04	0	EASY	0.341164	52.854837	0.010000
c_P04	0	EASY	0.263272	51.119061	0.008000
c_P04	0	EASY	0.486240	85.540489	0.010000
c_P04	0	EASY	0.367300	46.939841	0.010000
c_P04	0	EASY	0.456304	86.922402	0.012000
c_P04	0	EASY	0.467739	84.846194	0.012000
c_P04	0	EASY	0.477863	87.269549	0.012000
c_P04	0	EASY	0.565431	102.917753	0.014000
c_P04	0	EASY	0.569792	102.570611	0.016000
c_P04	0	EASY	0.422702	69.191077	0.012000
c_P04	0	EASY	0.414427	74.064545	0.012000
c_P04	0	EASY	0.338635	51.466217	0.006000
c_P04	0	EASY	0.499909	89.011958	0.012000
c_P04	0	EASY	0.690367	127.611225	0.014000
c_P04	0	EASY	0.353171	54.243457	0.014000
c_P04	0	EASY	0.324250	53.195316	0.006000
c_P04	0	EASY	0.342245	54.937767	0.010000
c_P04	0	EASY	0.673806	129.353560	0.012000
c_P04	0	EASY	0.484877	78.584170	0.012000
c_P04	0	EASY	0.577982	107.450614	0.014000
c_P04	0	EASY	0.400027	49.374939	0.010000
c_P04	0	EASY	0.796722	132.476903	0.012000
c_P04	0	EASY	0.671657	105.357757	0.012000
c_P04	0	EASY	0.437475	56.680215	0.010000
c_P04	0	EASY	0.650120	139.780785	0.014000
c_P04	0	EASY	0.570850	86.935754	0.012000
c_P04	0	EASY	0.592583	95.968216	0.018000
c_P04	0	EASY	0.942376	167.944202	0.016000
c_P04	0	EASY	0.524554	90.754365	0.014000
c_P04	0	EASY	0.594744	119.259983	0.012000
c_P04	0	EASY	0.714762	150.211617	0.008000
c_P04	0	EASY	1.320822	202.008566	0.016000
c_P04	0	EASY	0.366584	58.763140	0.006000
c_P04	0	EASY	0.290033	49.371183	0.006000
c_P04	0	EASY	0.291003	47.981726	0.010000
c_P04	0	EASY	0.271065	37.207768	0.012000
c_P04	0	EASY	0.616265	113.351980	0.014000
c_P04	0	EASY	0.208967	35.116060	0.006000
c_P04	0	EASY	0.289321	49.724181	0.016000
c_P04	0	EASY	0.319330	47.636239	0.006000
c_P04	0	EASY	0.300710	43.118617	0.006000
c_P04	0	EASY	0.348405	49.374939	0.010000
c_P04	0	EASY	0.629020	100.836568	0.022000
c_P04	0	EASY	0.919022	184.969970	0.044000
c_P04	0	EASY	0.745855	113.705793	0.014000
c_P04	0	EASY	0.844682	194.709596	0.074000
c_P04	0	EASY	0.174836	32.686372	0.018000
c_P04	0	EASY	0.277115	71.624892	0.012000
c_P04	0	EASY	0.129788	17.384685	0.006000
c_P04	0	EASY	0.479892	65.368649	0.014000
c_P04	0	EASY	0.429578	78.583335	0.006000
c_P04	0	EASY	0.423407	103.269901	0.044000
c_P04	0	EASY	0.279231	46.592267	0.020000
c_P04	0	EASY	0.260523	38.946475	0.006000
c_P04	0	EASY	0.166852	32.686372	0.006000
c_P04	0	EASY	0.369884	156.467287	0.030000
c_P04	0	EASY	0.954716	137.339629	0.008000
c_P04	0	EASY	0.924943	127.955854	0.006000
c_P04	0	EASY	1.177552	188.454328	0.030000
c_P04	0	EASY	1.002746	165.505234	0.018000
c_P04	0	EASY	0.829273	138.732729	0.006000
c_P04	0	EASY	0.276365	131.083792	0.082000
c_P04	0	EASY	0.645426	167.596673	0.026000
c_P04	0	EASY	0.697946	137.684671	0.012000
c_P04	0	EASY	0.460843	81.016716	0.008000
c_P04	0	EASY	0.737230	166.203633	0.038000
c_P04	0	EASY	0.586086	95.966130	0.010000
c_P04	0	EASY	0.376021	55.632076	0.010000
c_P04	0	EASY	0.468084	77.542721	0.010000
c_P04	0	EASY	0.182617	23.298073	0.008000
c_P04	0	EASY	0.241669	47.981726	0.028000
c_P04	0	EASY	0.187939	28.164970	0.006000
c_P04	0	EASY	0.160135	31.642395	0.006000
c_P04	0	EASY	0.153451	24.687543	0.006000
c_P04	0	EASY	0.156471	28.855949	0.006000
c_P04	0	EASY	0.162569	28.854280	0.006000
c_P04	0	EASY	0.526509	151.600937	0.030000
c_P04	0	EASY	0.100200	20.519132	0.012000
c_P04	0	EASY	0.703685	125.868052	0.058000
c_P04	0	EASY	0.800455	145.690677	0.022000
c_P04	0	EASY	0.652015	93.183549	0.006000
c_P04	0	EASY	0.895004	166.545322	0.008000
c_P04	0	EASY	0.704998	184.628292	0.038000
c_P04	0	EASY	0.830444	179.409220	0.072000
c_P04	0	EASY	0.612483	111.963426	0.012000
c_P04	0	EASY	0.446247	85.887637	0.012000
c_P04	0	EASY	0.295032	43.809592	0.006000
c_P04	0	EASY	0.595276	127.264093	0.014000
c_P04	0	EASY	0.679627	139.079856	0.010000
c_P04	0	EASY	0.450941	85.533813	0.012000
c_P04	0	EASY	0.467666	89.011958	0.008000
c_P04	0	EASY	0.368497	63.282811	0.008000
c_P04	0	EASY	0.322063	60.505585	0.006000
c_P04	0	EASY	0.518802	82.416159	0.012000
c_P04	0	EASY	0.705796	137.344219	0.014000
c_P04	0	EASY	0.537195	95.273927	0.012000
c_P04	0	EASY	0.702539	128.312165	0.012000
c_P04	0	EASY	0.357913	62.942334	0.010000
c_P04	0	EASY	0.573442	85.887219	0.010000
c_P04	0	EASY	0.641428	112.657703	0.012000
c_P04	0	EASY	0.344833	53.896302	0.006000
c_P04	0	EASY	0.959403	174.197610	0.012000
c_P04	0	EASY	1.102399	186.712152	0.016000
c_P04	0	EASY	0.836943	134.215472	0.006000
c_P04	0	EASY	1.001483	187.759711	0.012000
c_P04	0	EASY	0.550699	70.235453	0.006000
c_P04	0	EASY	0.737350	116.833367	0.020000
c_P04	0	EASY	0.648232	146.036132	0.052000
c_P04	0	EASY	0.844277	131.783477	0.010000
c_P04	0	EASY	0.383943	67.456570	0.020000
c_P04	0	EASY	1.063724	156.462698	0.008000
c_P04	0	EASY	0.783585	167.236627	0.010000
c_P04	0	EASY	0.868879	131.089216	0.006000
c_P04	0	EASY	0.664783	139.780368	0.018000
c_P04	0	EASY	0.803416	156.469373	0.016000
c_P04	0	EASY	0.361871	48.680210	0.012000
c_P04	0	EASY	0.534707	91.794133	0.006000
c_P04	0	EASY	0.395711	62.588505	0.008000
c_P04	0	EASY	0.810611	165.854851	0.014000
c_P04	0	EASY	0.442909	71.974964	0.012000
c_P04	0	EASY	0.632741	106.742982	0.016000
c_P04	0	EASY	0.715852	175.586877	0.056000
c_P04	0	EASY	0.380327	51.452864	0.006000
c_P04	0	EASY	0.367169	55.291597	0.010000
c_P04	0	EASY	0.363306	51.812120	0.008000
c_P04	0	EASY	0.366451	55.631241	0.008000
c_P04	0	EASY	0.415725	54.944443	0.010000
c_P04	0	EASY	0.421904	73.009741	0.010000
c_P04	0	EASY	0.451300	84.839518	0.008000
c_P04	0	EASY	0.644578	121.349470	0.014000
c_P04	0	EASY	0.428701	69.544905	0.012000
c_P04	0	EASY	0.488747	64.678099	0.012000
c_P04	0	EASY	0.993022	196.453415	0.020000
c_P04	0	EASY	0.863330	183.584064	0.014000
c_P04	0	EASY	0.479336	90.407219	0.010000
c_P04	0	EASY	0.509117	96.662504	0.032000
c_P04	0	EASY	0.180684	27.815726	0.006000
c_P04	0	EASY	0.505081	75.105996	0.012000
c_P04	0	EASY	0.298961	55.985906	0.008000
c_P04	0	EASY	0.368040	60.151755	0.008000
c_P04	0	EASY	0.286232	40.335938	0.006000
c_P04	0	EASY	0.467571	86.929078	0.012000
c_P04	0	EASY	0.606524	97.703936	0.012000
c_P04	0	EASY	0.265242	37.206099	0.006000
c_P04	0	EASY	0.287599	43.815434	0.006000
c_P10	2	EASY	0.276016	47.467251	0.010000
c_P10	2	EASY	0.655458	131.256105	0.014000
c_P10	2	EASY	0.308699	58.936717	0.010000
c_P10	2	EASY	0.231585	36.336536	0.006000
c_P10	2	EASY	0.266580	53.374318	0.006000
c_P10	2	EASY	0.412282	84.839518	0.018000
c_P10	2	EASY	0.224890	38.075244	0.008000
c_P10	2	EASY	0.202925	30.598417	0.008000
c_P10	2	EASY	0.309144	53.550816	0.010000
c_P10	2	EASY	0.239773	39.986695	0.010000
c_P10	2	EASY	0.187045	35.292559	0.006000
c_P10	2	EASY	0.205028	33.380688	0.006000
c_P10	2	EASY	0.299928	53.028415	0.010000
c_P10	2	EASY	0.150935	27.993060	0.006000
c_P10	2	EASY	0.257788	40.851249	0.008000
c_P10	2	EASY	0.236999	39.122140	0.010000
c_P10	2	EASY	0.189416	29.728852	0.006000
c_P10	2	EASY	0.146982	25.903433	0.006000
c_P10	2	EASY	0.209247	30.596748	0.008000
c_P10	2	EASY	0.246091	39.816454	0.012000
c_P10	2	EASY	0.242247	46.065274	0.010000
c_P10	2	EASY	0.145546	27.472322	0.006000
c_P10	2	EASY	0.191427	33.033530	0.010000
c_P10	2	EASY	0.199669	31.471319	0.006000
c_P10	2	EASY	0.181982	30.770327	0.006000
c_P10	2	EASY	0.203534	33.901425	0.008000
c_P10	2	EASY	0.185611	23.820480	0.010000
c_P10	2	EASY	0.247348	43.114445	0.012000
c_P10	2	EASY	0.280099	53.021739	0.010000
c_P10	2	EASY	0.267887	46.065274	0.012000
c_P10	2	EASY	0.229088	37.199423	0.008000
c_P10	2	EASY	0.197626	34.422162	0.008000
c_P10	2	EASY	0.195009	30.249172	0.006000
c_P10	2	EASY	0.257392	51.633118	0.010000
c_P10	2	EASY	0.202457	38.080668	0.010000
c_P10	2	EASY	0.194981	28.340219	0.012000
c_P10	2	EASY	0.180038	26.597750	0.010000
c_P10	2	EASY	0.249545	41.371985	0.010000
c_P10	2	EASY	0.181234	30.416492	0.006000
c_P10	2	EASY	0.205828	28.507122	0.010000
c_P10	2	EASY	0.147246	28.159963	0.006000
c_P10	2	EASY	0.189840	30.590071	0.008000
c_P10	2	EASY	0.266862	44.155914	0.010000
c_P10	2	EASY	0.188755	29.728852	0.006000
c_P10	2	EASY	0.178646	23.813804	0.006000
c_P10	2	EASY	0.240972	29.730938	0.008000
c_P10	2	EASY	0.321074	62.588505	0.012000
c_P10	2	EASY	0.318386	34.942898	0.006000
c_P10	2	EASY	0.383624	69.371329	0.010000
c_P10	2	EASY	0.183452	28.507122	0.006000
c_P10	2	EASY	0.308431	66.934590	0.022000
c_P10	2	EASY	0.239202	38.240895	0.008000
c_P10	2	EASY	0.246982	41.031504	0.010000
c_P10	2	EASY	0.242163	44.856903	0.012000
c_P10	2	EASY	0.211292	38.247571	0.010000
c_P10	2	EASY	0.205706	36.852265	0.010000
c_P10	2	EASY	0.209493	34.594071	0.008000
c_P10	2	EASY	0.178308	27.812805	0.006000
c_P10	2	EASY	0.181664	24.681701	0.006000
c_P10	2	EASY	0.180528	33.380688	0.008000
c_P10	2	EASY	0.244923	42.420131	0.008000
c_P10	2	EASY	0.167653	26.951585	0.008000
c_P10	2	EASY	0.203971	35.984371	0.008000
c_P10	2	EASY	0.184801	25.556274	0.008000
c_P10	2	EASY	0.217807	31.991639	0.008000
c_P10	2	EASY	0.257483	39.641207	0.006000
c_P10	2	EASY	0.167100	23.640225	0.006000
c_P10	2	EASY	0.243786	36.164626	0.010000
c_P10	2	EASY	0.176315	26.775502	0.006000
c_P10	2	EASY	0.181601	25.903433	0.008000
c_P10	2	EASY	0.161338	23.820480	0.006000
c_P10	2	EASY	0.235044	44.509747	0.010000
c_P10	2	EASY	0.154049	25.903433	0.008000
c_P10	2	EASY	0.160729	26.951585	0.006000
c_P10	2	EASY	0.239155	32.686372	0.008000
c_P10	2	EASY	0.172018	22.425169	0.006000
c_P10	2	EASY	0.568110	86.408357	0.014000
c_P10	2	EASY	0.244284	46.419106	0.006000
c_P10	2	EASY	0.268640	38.424487	0.010000
c_P10	2	EASY	0.257753	42.773964	0.010000
c_P10	2	EASY	0.177724	26.944908	0.006000
c_P10	2	EASY	0.165643	26.599002	0.006000
c_P10	2	EASY	0.184593	29.034535	0.008000
c_P10	2	EASY	0.226824	38.421149	0.008000
c_P10	2	EASY	0.297582	58.235733	0.012000
c_P10	2	EASY	0.150455	24.342053	0.006000
c_P10	2	EASY	0.218505	38.601404	0.006000
c_P10	2	EASY	0.155299	25.035536	0.006000
c_P10	2	EASY	0.162456	27.986384	0.008000
c_P10	2	EASY	0.239350	43.815434	0.010000
c_P10	2	EASY	0.162219	26.250591	0.008000
c_P10	2	EASY	0.179318	25.729853	0.010000
c_P10	2	EASY	0.193776	33.033530	0.006000
c_P10	2	EASY	0.145258	22.251589	0.006000
c_P10	2	EASY	0.179750	29.381694	0.008000
c_P10	2	EASY	0.179808	29.555273	0.006000
c_P10	2	EASY	0.212343	32.682617	0.010000
c_P10	2	EASY	0.153770	27.131840	0.008000
c_P10	2	EASY	0.243781	41.207169	0.006000
c_P10	2	EASY	0.266477	37.380512	0.010000
c_P10	2	EASY	0.255930	41.024828	0.010000
c_P10	2	EASY	0.171572	24.688377	0.008000
c_P10	2	EASY	0.210981	33.380688	0.008000
c_P10	2	EASY	0.186409	29.728852	0.008000
c_P10	2	EASY	0.169582	20.169887	0.006000
c_P10	2	EASY	0.200834	25.903433	0.008000
c_P10	2	EASY	0.190459	35.643890	0.008000
c_P10	2	EASY	0.171870	22.952583	0.006000
c_P10	2	EASY	0.168921	26.083688	0.006000
c_P10	2	EASY	0.212795	34.248583	0.008000
c_P10	2	EASY	0.532969	107.791078	0.020000
c_P10	2	EASY	0.283699	57.374524	0.012000
c_P10	2	EASY	0.821405	176.635291	0.016000
c_P10	2	EASY	0.199625	38.247571	0.008000
c_P10	2	EASY	0.312209	63.456388	0.014000
c_P10	2	EASY	0.214349	35.116477	0.012000
c_P10	2	EASY	0.197432	28.683204	0.006000
c_P10	2	EASY	0.214397	40.504092	0.010000
c_P10	2	EASY	0.200416	40.857925	0.010000
c_P10	2	EASY	0.166728	26.944908	0.008000
c_P10	2	EASY	0.341944	64.491170	0.010000
c_P10	2	EASY	0.187323	35.292559	0.008000
c_P10	2	EASY	0.203494	43.114445	0.008000
c_P10	2	EASY	0.141394	22.598748	0.006000
c_P10	2	EASY	0.225314	38.588052	0.008000
c_P10	2	EASY	0.174184	30.770327	0.006000
c_P10	2	EASY	0.444935	101.702756	0.012000
c_P10	2	EASY	0.824488	165.677957	0.018000
c_P10	2	EASY	0.333317	63.284480	0.012000
c_P10	2	EASY	0.272502	42.070888	0.016000
c_P10	2	EASY	0.204253	36.511784	0.010000
c_P10	2	EASY	0.200451	37.720159	0.008000
c_P10	2	EASY	0.208729	35.469059	0.006000
c_P10	2	EASY	0.245220	51.459541	0.010000
c_P10	2	EASY	0.208489	36.858941	0.006000
c_P10	2	EASY	0.193601	22.945907	0.008000
c_P10	2	EASY	0.159746	28.166639	0.008000
c_P10	2	EASY	0.186566	32.332538	0.008000
c_P10	2	EASY	0.188701	33.207109	0.008000
c_P10	2	EASY	0.183763	29.027859	0.006000
c_P10	2	EASY	0.187512	34.602417	0.008000
c_P10	2	EASY	0.196171	35.296732	0.008000
c_P10	2	EASY	0.204158	26.077012	0.006000
c_P10	2	EASY	0.309397	59.112380	0.014000
c_P10	2	EASY	0.182301	29.899928	0.006000
c_P10	2	EASY	0.178951	26.944908	0.010000
c_P10	2	EASY	0.250570	40.684347	0.010000
c_P10	2	EASY	0.208127	46.071950	0.008000
c_P10	2	EASY	0.249685	48.849198	0.010000
c_P10	2	EASY	0.171351	29.902431	0.006000
c_P10	2	EASY	0.210426	32.506117	0.010000
c_P10	2	EASY	0.469137	67.461994	0.014000
c_P09	2	EASY	0.595116	110.561520	0.010000
c_P09	2	EASY	0.652301	98.918938	0.010000
c_P09	2	EASY	0.494358	62.241352	0.006000
c_P09	2	EASY	0.435212	55.632076	0.006000
c_P09	2	EASY	0.409779	82.062334	0.006000
c_P09	2	EASY	0.501255	87.109327	0.006000
c_P09	2	EASY	0.896250	133.692692	0.010000
c_P09	2	EASY	1.038750	169.679760	0.014000
c_P09	2	EASY	0.687590	85.013092	0.010000
c_P09	2	EASY	0.536939	85.714063	0.006000
c_P09	2	EASY	0.643176	88.838385	0.012000
c_P09	2	EASY	0.657782	92.143364	0.012000
c_P09	2	EASY	0.611175	106.048700	0.010000
c_P09	2	EASY	0.469957	85.887637	0.008000
c_P09	2	EASY	0.479667	65.025251	0.006000
c_P09	2	EASY	0.463344	94.753211	0.006000
c_P09	2	EASY	0.416660	81.882084	0.006000
c_P09	2	EASY	0.579584	94.052245	0.006000
c_P09	2	EASY	0.451504	55.285756	0.006000
c_P09	2	EASY	0.453161	53.555823	0.006000
c_P09	2	EASY	0.393615	53.201992	0.006000
c_P09	2	EASY	0.475374	83.624501	0.008000
c_P09	2	EASY	0.464181	66.934590	0.006000
c_P09	2	EASY	0.517116	79.271792	0.010000
c_P09	2	EASY	0.515014	86.575255	0.008000
c_P09	2	EASY	0.564383	73.370244	0.008000
c_P09	2	EASY	0.537154	65.545146	0.008000
c_P09	2	EASY	0.610303	97.016324	0.010000
c_P09	2	EASY	0.563018	91.448656	0.008000
c_P09	2	EASY	0.561475	81.361361	0.010000
c_P09	2	EASY	0.538717	101.008471	0.010000
c_P09	2	EASY	0.512311	88.838385	0.010000
c_P09	2	EASY	0.609865	108.658928	0.008000
c_P09	2	EASY	0.494287	88.838802	0.010000
c_P09	2	EASY	0.490017	65.198828	0.006000
c_P09	2	EASY	0.718068	102.570611	0.010000
c_P09	2	EASY	0.524155	114.747206	0.008000
c_P09	2	EASY	0.740512	124.133220	0.010000
c_P09	2	EASY	0.513161	80.493490	0.006000
c_P09	2	EASY	0.580076	103.445141	0.008000
c_P09	2	EASY	0.736593	128.999753	0.012000
c_P09	2	EASY	0.714884	119.607118	0.012000
c_P09	2	EASY	0.486173	76.147446	0.008000
c_P09	2	EASY	0.418402	63.289487	0.006000
c_P09	2	EASY	0.370765	68.496774	0.006000
c_P09	2	EASY	0.479028	78.756075	0.006000
c_P09	2	EASY	0.421014	65.192152	0.006000
c_P09	2	EASY	0.537332	84.492371	0.008000
c_P09	2	EASY	0.535405	101.188718	0.006000
c_P09	2	EASY	0.486313	77.362471	0.006000
c_P09	2	EASY	0.433113	95.614396	0.006000
c_P09	2	EASY	0.553717	100.314185	0.010000
c_P09	2	EASY	0.529557	81.016716	0.008000
c_P09	2	EASY	0.445141	75.973871	0.006000
c_P09	2	EASY	0.523872	93.360042	0.010000
c_P09	2	EASY	0.446511	50.069667	0.006000
c_P09	2	EASY	0.433542	74.752170	0.006000
c_P09	2	EASY	0.455793	68.670350	0.006000
c_P09	2	EASY	1.040589	200.964789	0.014000
c_P09	2	EASY	1.003211	187.928672	0.070000
c_P09	2	EASY	0.554098	77.716296	0.010000
c_P09	2	EASY	0.613022	90.407219	0.010000
c_P09	2	EASY	0.462893	61.540369	0.006000
c_P09	2	EASY	0.459907	61.545794	0.010000
c_P09	2	EASY	0.464944	70.586359	0.006000
c_P09	2	EASY	0.400353	70.415705	0.006000
c_P09	2	EASY	0.546040	78.937995	0.008000
c_P09	2	EASY	0.509311	70.593035	0.006000
c_P09	2	EASY	0.555929	98.231327	0.006000
c_P09	2	EASY	0.507556	82.936881	0.008000
c_P09	2	EASY	0.386881	74.411695	0.006000
c_P09	2	EASY	0.565980	106.576087	0.010000
c_P09	2	EASY	0.643052	118.211899	0.010000
c_P09	2	EASY	0.530762	102.223469	0.008000
c_P09	2	EASY	1.093008	170.026871	0.016000
c_P09	2	EASY	0.601962	108.658928	0.010000
c_P09	2	EASY	0.619288	105.703229	0.008000
c_P09	2	EASY	0.504076	62.234676	0.006000
c_P09	2	EASY	0.550282	85.527137	0.008000
c_P09	2	EASY	0.543694	99.272757	0.008000
c_P09	2	EASY	0.456916	54.764189	0.006000
c_P09	2	EASY	0.525428	75.278737	0.006000
c_P09	2	EASY	0.550590	87.630048	0.008000
c_P09	2	EASY	0.739566	161.162129	0.022000
c_P09	2	EASY	0.996171	200.444986	0.012000
c_P09	2	EASY	0.696466	153.512185	0.008000
c_P09	2	EASY	0.817991	141.165953	0.078000
c_P09	2	EASY	0.445470	80.500166	0.006000
c_P09	2	EASY	0.484862	83.972066	0.008000
c_P09	2	EASY	1.036566	193.149332	0.014000
c_P09	2	EASY	1.108539	205.310923	0.014000
c_P09	2	EASY	0.476469	71.454238	0.006000
c_P09	2	EASY	0.544787	71.287338	0.010000
c_P09	2	EASY	0.577753	83.103779	0.008000
c_P09	2	EASY	0.597197	85.887637	0.008000
c_P09	2	EASY	0.518468	72.322115	0.006000
c_P09	2	EASY	0.506566	54.937767	0.010000
c_P09	2	EASY	0.731109	131.429671	0.010000
c_P09	2	EASY	0.509991	95.267252	0.008000
c_P09	2	EASY	0.389866	65.025251	0.006000
c_P09	2	EASY	0.474092	59.971502	0.006000
c_P09	2	EASY	0.471904	74.939097	0.006000
c_P09	2	EASY	0.535320	88.666064	0.008000
c_P09	2	EASY	0.639006	113.178411	0.010000
c_P09	2	EASY	0.527828	85.714063	0.006000
c_P09	2	EASY	0.477101	80.840221	0.008000
c_P09	2	EASY	0.578419	89.706251	0.012000
c_P09	2	EASY	0.670553	114.046255	0.008000
c_P09	2	EASY	0.543232	93.538204	0.012000
c_P09	2	EASY	0.443643	74.939097	0.006000
c_P09	2	EASY	0.577217	80.486814	0.006000
c_P09	2	EASY	1.008706	185.326250	0.008000
c_P09	2	EASY	0.717748	131.436346	0.008000
c_P09	2	EASY	0.567588	69.893726	0.006000
c_P09	2	EASY	0.660543	103.619129	0.012000
c_P09	2	EASY	0.651754	82.582640	0.008000
c_P09	2	EASY	0.595327	96.836076	0.012000
c_P09	2	EASY	0.582776	88.838385	0.008000
c_P09	2	EASY	0.860994	166.027156	0.028000
c_P09	2	EASY	0.511327	65.372404	0.006000
c_P09	2	EASY	0.452679	86.234784	0.006000
c_P09	2	EASY	0.527047	83.450927	0.008000
c_P09	2	EASY	0.751518	131.957042	0.010000
c_P09	2	EASY	0.484342	67.281742	0.008000
c_P09	2	EASY	0.505581	89.011958	0.006000
c_P09	2	EASY	0.454126	90.927938	0.006000
c_P09	2	EASY	0.492930	70.579683	0.006000
c_P09	2	EASY	0.511092	89.018634	0.008000
c_P09	2	EASY	0.539834	97.013821	0.012000
c_P09	2	EASY	0.515946	67.108166	0.008000
c_P09	2	EASY	0.546426	111.262473	0.008000
c_P09	2	EASY	0.648546	91.101511	0.010000
c_P09	2	EASY	0.417209	56.673539	0.006000
c_P09	2	EASY	0.420873	71.627813	0.006000
c_P09	2	EASY	0.457937	69.718481	0.006000
c_P09	2	EASY	0.571342	87.970519	0.008000
c_P09	2	EASY	0.521727	85.887637	0.010000
c_P09	2	EASY	0.535558	81.888760	0.008000
c_P09	2	EASY	0.513020	81.368037	0.006000
c_P09	2	EASY	0.447970	64.851675	0.008000
c_P09	2	EASY	0.879399	128.301317	0.010000
c_P09	2	EASY	0.717107	122.564441	0.010000
c_P09	2	EASY	0.713503	120.308065	0.010000
c_P09	2	EASY	0.987023	178.370824	0.012000
c_P09	2	EASY	0.613131	94.572963	0.012000
c_P09	2	EASY	0.943203	193.322880	0.012000
c_P03	3	EASY	0.362915	67.101490	0.012000
c_P03	3	EASY	0.462565	99.097933	0.006000
c_P03	3	EASY	0.431262	67.974794	0.018000
c_P03	3	EASY	0.530295	119.784858	0.024000
c_P03	3	EASY	0.313258	63.107983	0.014000
c_P03	3	EASY	0.745401	150.038891	0.008000
c_P03	3	EASY	0.602312	144.820781	0.016000
c_P03	3	EASY	0.353165	71.283166	0.010000
c_P03	3	EASY	0.649507	164.813510	0.006000
c_P03	3	EASY	0.673442	121.175903	0.016000
c_P03	3	EASY	0.617038	116.307655	0.014000
c_P03	3	EASY	0.714980	151.597182	0.044000
c_P03	3	EASY	0.844089	147.774669	0.068000
c_P03	3	EASY	0.427244	98.571794	0.010000
c_P03	3	EASY	0.401127	77.542721	0.006000
c_P03	3	EASY	0.278600	58.241157	0.010000
c_P03	3	EASY	0.534034	187.234055	0.014000
c_P03	3	EASY	0.475965	135.428337	0.034000
c_P03	3	EASY	0.645192	124.139896	0.018000
c_P03	3	EASY	0.387663	61.196554	0.012000
c_P03	3	EASY	0.415338	87.102652	0.016000
c_P03	3	EASY	0.507584	115.612964	0.010000
c_P03	3	EASY	0.670590	125.348187	0.018000
c_P03	3	EASY	0.656557	167.589163	0.016000
c_P03	3	EASY	0.548762	98.051079	0.018000
c_P03	3	EASY	0.490507	87.100148	0.024000
c_P03	3	EASY	0.534322	99.619900	0.018000
c_P03	3	EASY	0.505162	96.491853	0.036000
c_P03	3	EASY	0.747669	138.045150	0.022000
c_P03	3	EASY	0.453607	123.784000	0.020000
c_P03	3	EASY	0.397414	78.070122	0.042000
c_P03	3	EASY	0.561575	118.919522	0.018000
c_P03	3	EASY	0.369953	91.448656	0.032000
c_P03	3	EASY	0.563062	120.488308	0.016000
c_P03	3	EASY	0.478288	81.538691	0.028000
c_P03	3	EASY	0.497165	99.092509	0.034000
c_P03	3	EASY	0.404348	77.015321	0.006000
c_P03	3	EASY	0.407349	64.844999	0.006000
c_P03	3	EASY	0.401690	65.372404	0.016000
c_P03	3	EASY	0.481596	69.024178	0.024000
c_P03	3	EASY	0.305369	42.773130	0.008000
c_P03	3	EASY	0.364572	46.071950	0.008000
c_P03	3	EASY	0.324144	41.552239	0.010000
c_P03	3	EASY	0.373585	48.855874	0.010000
c_P03	3	EASY	0.464622	77.188896	0.016000
c_P03	3	EASY	0.433268	67.809146	0.012000
c_P03	3	EASY	0.372819	54.757513	0.010000
c_P03	3	EASY	0.362335	51.980273	0.010000
c_P03	3	EASY	0.537187	93.711776	0.018000
c_P03	3	EASY	0.526445	87.109327	0.016000
c_P03	3	EASY	0.524918	91.628905	0.016000
c_P03	3	EASY	0.517275	98.571794	0.038000
c_P03	3	EASY	0.394990	62.241352	0.012000
c_P03	3	EASY	0.335563	43.982336	0.008000
c_P03	3	EASY	0.307389	60.156345	0.006000
c_P03	3	EASY	0.603417	175.936070	0.020000
c_P03	3	EASY	0.518723	111.963009	0.006000
c_P03	3	EASY	0.762029	137.347139	0.014000
c_P03	3	EASY	0.825376	164.457635	0.034000
c_P03	3	EASY	0.868898	173.331090	0.028000
c_P03	3	EASY	1.054048	208.448059	0.060000
c_P03	3	EASY	0.494220	88.671488	0.024000
c_P03	3	EASY	0.735471	116.135755	0.026000
c_P03	3	EASY	0.332432	50.938808	0.016000
c_P03	3	EASY	0.642332	145.348143	0.048000
c_P03	3	EASY	0.443872	90.747689	0.006000
c_P03	3	EASY	0.643369	127.083851	0.028000
c_P03	3	EASY	0.371239	71.107086	0.026000
c_P03	3	EASY	0.435358	67.108166	0.026000
c_P03	3	EASY	0.208148	27.992226	0.006000
c_P03	3	EASY	0.168401	29.555273	0.006000
c_P03	3	EASY	0.212519	31.297740	0.008000
c_P03	3	EASY	0.801897	133.692692	0.030000
c_P03	3	EASY	0.413372	107.270368	0.006000
c_P03	3	EASY	0.877818	135.081209	0.032000
c_P03	3	EASY	0.695240	106.574418	0.024000
c_P03	3	EASY	0.490048	62.586002	0.012000
c_P03	3	EASY	0.619470	87.623372	0.006000
c_P03	3	EASY	0.565138	75.626721	0.006000
c_P03	3	EASY	0.617057	93.010810	0.006000
c_P03	3	EASY	0.247613	44.683325	0.010000
c_P03	3	EASY	0.746688	121.870172	0.024000
c_P03	3	EASY	0.393382	103.446393	0.018000
c_P03	3	EASY	0.263425	41.552656	0.006000
c_P03	3	EASY	0.251702	42.938363	0.006000
c_P03	3	EASY	0.320656	39.291963	0.008000
c_P03	3	EASY	0.311235	39.642876	0.010000
c_P03	3	EASY	0.315504	38.247988	0.006000
c_P03	3	EASY	0.307529	46.588512	0.008000
c_P03	3	EASY	0.889703	133.519127	0.014000
c_P03	3	EASY	0.985391	135.254773	0.022000
c_P03	3	EASY	0.296309	41.899396	0.010000
c_P03	3	EASY	0.338911	46.599361	0.006000
c_P03	3	EASY	0.245333	35.637214	0.054000
c_P03	3	EASY	0.344930	93.882011	0.054000
c_P03	3	EASY	0.164621	28.164970	0.006000
c_P03	3	EASY	0.421017	110.919089	0.042000
c_P03	3	EASY	0.268318	60.156345	0.006000
c_P03	3	EASY	0.587236	131.603236	0.024000
c_P03	3	EASY	0.737460	156.294562	0.022000
c_P03	3	EASY	0.185011	26.077012	0.016000
c_P03	3	EASY	0.453042	87.100148	0.022000
c_P03	3	EASY	0.368038	79.799192	0.022000
c_P03	3	EASY	0.252794	41.725400	0.008000
c_P03	3	EASY	0.201767	33.730350	0.006000
c_P03	3	EASY	0.366711	61.192799	0.018000
c_P03	3	EASY	0.373717	84.843274	0.010000
c_P03	3	EASY	0.480202	73.712804	0.022000
c_P03	3	EASY	0.316634	46.070281	0.010000
c_P03	3	EASY	0.322993	56.678963	0.022000
c_P03	3	EASY	0.884616	147.947396	0.006000
c_P03	3	EASY	0.578090	79.800026	0.008000
c_P03	3	EASY	0.151531	19.122150	0.008000
c_P03	3	EASY	0.396120	96.146378	0.014000
c_P03	3	EASY	0.579717	104.146100	0.016000
c_P03	3	EASY	0.306689	65.192152	0.008000
c_P03	3	EASY	0.468155	116.482892	0.020000
c_P03	3	EASY	0.508646	113.699118	0.040000
c_P03	3	EASY	0.402608	126.393758	0.010000
c_P03	3	EASY	0.200675	28.514215	0.008000
c_P03	3	EASY	0.562387	103.271570	0.024000
c_P03	3	EASY	0.731869	139.420307	0.018000
c_P03	3	EASY	0.369875	112.136996	0.040000
c_P03	3	EASY	0.516618	98.575967	0.026000
c_P03	3	EASY	0.699363	93.363797	0.024000
c_P03	3	EASY	0.286364	50.764395	0.058000
c_P03	3	EASY	0.198567	29.032449	0.014000
c_P03	3	EASY	0.780274	126.396262	0.028000
c_P03	3	EASY	0.739175	155.768460	0.022000
c_P03	3	EASY	0.361595	86.234784	0.038000
c_P03	3	EASY	0.219516	34.597827	0.018000
c_P03	3	EASY	0.518053	118.051682	0.028000
c_P03	3	EASY	0.285042	53.201992	0.016000
c_P03	3	EASY	0.657033	142.904919	0.022000
c_P03	3	EASY	0.374062	70.759935	0.022000
c_P03	3	EASY	0.354400	77.195572	0.024000
c_P03	3	EASY	0.253994	39.122140	0.018000
c_P03	3	EASY	0.225259	37.553256	0.012000
c_P03	3	EASY	0.365001	91.455332	0.028000
c_P03	3	EASY	0.147222	17.559934	0.006000
c_P03	3	EASY	0.310191	75.804469	0.036000
c_P03	3	EASY	0.515752	79.281806	0.018000
c_P03	3	EASY	0.284431	66.063371	0.006000
c_P03	3	EASY	0.391502	58.939638	0.018000
c_P03	3	EASY	0.597974	89.532678	0.022000
c_P03	3	EASY	0.329945	50.070919	0.014000
c_P03	3	EASY	0.523424	130.388278	0.006000
c_P03	3	EASY	0.640701	183.066330	0.026000
c_P03	3	EASY	0.775252	167.938361	0.018000
c_P03	3	EASY	0.501830	102.924429	0.016000
c_P03	3	EASY	0.307610	57.373689	0.006000
c_P03	3	EASY	0.459541	113.179662	0.008000
c_P03	3	EASY	0.143791	22.077592	0.006000
c_P03	3	EASY	0.159535	21.390368	0.006000
c_P03	3	EASY	0.570762	122.223982	0.020000
c_P03	3	EASY	0.291841	55.984237	0.026000
c_P03	3	EASY	0.498366	94.054749	0.018000
c_P03	3	EASY	0.569070	122.218141	0.022000
c_P03	3	EASY	0.454271	77.366643	0.022000
c_P03	3	EASY	0.624063	161.333601	0.038000
c_P03	3	EASY	0.351121	57.895672	0.012000
c_P03	3	EASY	0.539008	177.501806	0.034000
c_P03	3	EASY	0.569797	140.995728	0.034000
c_P03	3	EASY	0.111349	20.342632	0.006000
c_P03	3	EASY	0.354977	74.765522	0.032000
c_P03	3	EASY	0.123004	26.771746	0.006000
c_P03	3	EASY	0.296019	59.983603	0.038000
c_P03	3	EASY	0.245513	30.416492	0.008000
c_P03	3	EASY	0.498914	91.101511	0.018000
c_P03	3	EASY	0.328588	54.063204	0.014000
c_P03	3	EASY	0.170011	28.687377	0.010000
c_P03	3	EASY	0.225465	49.022776	0.010000
c_P03	3	EASY	0.242714	40.156935	0.022000
c_P03	3	EASY	0.261633	50.591652	0.022000
c_P03	3	EASY	0.147363	21.210112	0.006000
c_P03	3	EASY	0.219770	35.637214	0.020000
c_P03	3	EASY	0.135595	24.861957	0.008000
c_P03	3	EASY	0.231720	43.815434	0.022000
c_P03	3	EASY	0.152962	23.994060	0.008000
c_P03	3	EASY	0.148079	20.168635	0.010000
c_P03	3	EASY	0.774901	169.506204	0.078000
c_P03	3	EASY	0.352950	86.408357	0.044000
c_P03	3	EASY	0.445105	86.054534	0.026000
c_P03	3	EASY	0.774938	174.893078	0.010000
c_P03	3	EASY	0.380650	73.540064	0.022000
c_P03	3	EASY	0.428390	78.410595	0.016000
c_P03	3	EASY	0.455985	89.712927	0.016000
c_P03	3	EASY	0.413903	84.492371	0.016000
c_P03	3	EASY	0.362514	79.278051	0.020000
c_P03	3	EASY	0.219704	34.949574	0.012000
c_P03	3	EASY	0.511292	121.696188	0.008000
c_P03	3	EASY	0.476265	99.792637	0.014000
c_P03	3	EASY	0.605600	92.663665	0.016000
c_P03	3	EASY	0.837319	165.854851	0.022000
c_P03	3	EASY	0.582470	168.458195	0.034000
c_P03	3	EASY	0.514592	102.750858	0.016000
c_P03	3	EASY	0.869039	193.320377	0.008000
c_P03	3	EASY	0.378209	60.332843	0.010000
c_P03	3	EASY	0.855282	163.765493	0.018000
c_P03	3	EASY	0.537604	138.212038	0.040000
c_P03	3	EASY	0.616559	152.817945	0.006000
c_P03	3	EASY	0.418398	87.623372	0.010000
c_P03	3	EASY	0.511655	103.266146	0.018000
c_P03	3	EASY	0.581285	117.357410	0.016000
c_P03	3	EASY	0.740088	143.258720	0.024000
c_P03	3	EASY	0.583784	113.004842	0.022000
c_P03	3	EASY	0.486416	75.105996	0.014000
c_P03	3	EASY	0.480353	151.946389	0.012000
c_P03	3	EASY	0.400670	62.067775	0.026000
c_P03	3	EASY	0.405382	72.323367	0.020000
c_P03	3	EASY	0.414352	81.194463	0.018000
c_P03	3	EASY	0.476556	83.626587	0.022000
c_P03	3	EASY	0.412566	81.194463	0.018000
c_P03	3	EASY	1.026110	158.551245	0.028000
c_P03	3	EASY	0.302562	40.337190	0.016000
c_P03	3	EASY	0.442459	85.707387	0.026000
c_P03	3	EASY	0.445449	97.703936	0.026000
c_P03	3	EASY	0.325665	59.634363	0.030000
c_P03	3	EASY	0.492333	116.656878	0.016000
c_P03	3	EASY	0.412006	77.889871	0.026000
c_P03	3	EASY	0.654346	123.091818	0.012000
c_P03	3	EASY	0.548937	148.645813	0.040000
c_P03	3	EASY	0.555777	93.532780	0.020000
c_P03	3	EASY	0.402774	151.075248	0.018000
c_P03	3	EASY	0.798816	161.337356	0.020000
c_P03	3	EASY	0.531829	181.841873	0.048000
c_P03	3	EASY	0.636007	135.255607	0.014000
c_P03	3	EASY	0.853321	165.681711	0.018000
c_P03	3	EASY	0.653673	155.254458	0.044000
c_P03	3	EASY	0.309833	62.067775	0.006000
c_P03	3	EASY	0.528953	134.213386	0.038000
c_P03	3	EASY	0.493220	123.085143	0.034000
c_P03	3	EASY	0.226998	34.421327	0.014000
c_P03	3	EASY	0.363101	54.072800	0.008000
c_P03	3	EASY	0.529320	123.952977	0.012000
c_P03	3	EASY	0.396227	78.932571	0.010000
c_P03	3	EASY	0.401269	68.849767	0.016000
c_P03	3	EASY	0.186628	31.469650	0.012000
c_P03	3	EASY	0.472816	90.927938	0.016000
c_P03	3	EASY	0.155831	23.816308	0.008000
c_P03	3	EASY	0.617295	125.346101	0.010000
c_P03	3	EASY	0.564123	96.315360	0.010000
c_P03	3	EASY	0.898896	176.281509	0.008000
c_P03	3	EASY	0.347342	66.587438	0.024000
c_P03	3	EASY	0.467841	80.494741	0.016000
c_P03	3	EASY	0.510150	101.355613	0.016000
c_P03	3	EASY	0.341050	52.334105	0.020000
c_P03	3	EASY	0.244772	37.035023	0.006000
c_P03	3	EASY	0.507572	91.103179	0.018000
c_P03	3	EASY	0.589449	129.521702	0.030000
c_P03	3	EASY	0.402911	76.322690	0.014000
c_P03	3	EASY	0.513581	89.184280	0.016000
c_P03	3	EASY	0.141915	16.176304	0.006000
c_P03	3	EASY	0.669579	168.464870	0.032000
c_P03	3	EASY	0.523270	140.993225	0.016000
c_P03	3	EASY	0.478706	73.196668	0.024000
c_P03	3	EASY	0.430559	83.103779	0.008000
c_P03	3	EASY	0.529905	128.472380	0.024000
c_P03	3	EASY	0.133583	21.216788	0.010000
c_P03	3	EASY	0.618694	120.656034	0.014000
c_P03	3	EASY	0.115074	18.085680	0.006000
c_P03	3	EASY	0.164602	29.558194	0.008000
c_P03	3	EASY	0.262760	50.591652	0.014000
c_P03	3	EASY	0.654298	206.879493	0.060000
c_P03	3	EASY	0.285426	70.586359	0.006000
c_P03	3	EASY	0.615409	106.923228	0.026000
c_P03	3	EASY	0.542542	101.188718	0.080000
c_P03	3	EASY	0.417677	69.197753	0.016000
c_P03	3	EASY	0.490926	70.412784	0.046000
c_P03	3	EASY	0.218905	53.028415	0.006000
c_P03	3	EASY	0.864986	206.699275	0.010000
c_P03	3	EASY	0.377059	98.758718	0.006000
c_P03	3	EASY	0.326452	68.503450	0.006000
c_P03	3	EASY	0.529322	91.441980	0.020000
c_P03	3	EASY	0.910266	178.717929	0.028000
c_P03	3	EASY	0.860521	195.572328	0.022000
c_P03	3	EASY	0.403359	106.401682	0.034000
c_P03	3	EASY	0.980992	190.538174	0.012000
c_P03	3	EASY	0.727211	141.515165	0.014000
c_P03	3	EASY	0.542785	176.281509	0.026000
c_P03	3	EASY	0.507309	97.363051	0.018000
c_P03	3	EASY	0.341782	61.373469	0.016000
c_P03	3	EASY	0.410893	64.150694	0.014000
c_P07	4	DIFF	0.470056	77.888619	0.016000
c_P07	4	DIFF	0.433029	90.226970	0.020000
c_P07	4	DIFF	0.305374	42.423887	0.006000
c_P07	4	DIFF	0.915559	192.276583	0.006000
c_P07	4	DIFF	0.785214	158.723970	0.016000
c_P07	4	DIFF	0.434489	78.924643	0.010000
c_P07	4	DIFF	0.545628	158.378521	0.038000
c_P07	4	DIFF	0.768068	165.850679	0.018000
c_P07	4	DIFF	0.420111	79.104894	0.020000
c_P07	4	DIFF	0.372730	83.457603	0.010000
c_P07	4	DIFF	0.770194	152.464149	0.012000
c_P07	4	DIFF	0.519745	95.093679	0.010000
c_P07	4	DIFF	0.660373	119.440226	0.010000
c_P07	4	DIFF	0.427522	72.495691	0.018000
c_P07	4	DIFF	0.367214	71.627813	0.010000
c_P07	4	DIFF	0.296596	47.120095	0.006000
c_P07	4	DIFF	0.497283	93.010810	0.018000
c_P07	4	DIFF	0.418017	89.886500	0.010000
c_P07	4	DIFF	0.515524	72.322115	0.010000
c_P07	4	DIFF	0.455449	83.103779	0.010000
c_P07	4	DIFF	0.660277	186.366720	0.046000
c_P07	4	DIFF	0.602880	115.608374	0.012000
c_P07	4	DIFF	0.583638	116.309324	0.012000
c_P07	4	DIFF	0.979367	193.493091	0.028000
c_P07	4	DIFF	0.603305	75.806972	0.008000
c_P07	4	DIFF	0.769949	177.152614	0.036000
c_P07	4	DIFF	0.685846	121.870172	0.012000
c_P07	4	DIFF	0.396003	58.242409	0.006000
c_P07	4	DIFF	0.671894	137.691346	0.012000
c_P07	4	DIFF	0.351389	54.243457	0.006000
c_P07	4	DIFF	0.616788	121.523037	0.010000
c_P07	4	DIFF	0.422584	82.583057	0.010000
c_P07	4	DIFF	0.410459	67.281742	0.016000
c_P07	4	DIFF	0.454342	82.402807	0.008000
c_P07	4	DIFF	0.597961	198.013669	0.058000
c_P07	4	DIFF	0.457289	76.848422	0.010000
c_P07	4	DIFF	0.343502	53.722725	0.008000
c_P07	4	DIFF	0.480002	96.662504	0.010000
c_P07	4	DIFF	0.402450	71.808065	0.010000
c_P07	4	DIFF	0.608929	117.524302	0.012000
c_P07	4	DIFF	0.650348	146.376163	0.020000
c_P07	4	DIFF	0.784704	196.966130	0.032000
c_P07	4	DIFF	0.310393	50.418074	0.006000
c_P07	4	DIFF	0.254425	41.552239	0.006000
c_P07	4	DIFF	0.436693	87.623372	0.010000
c_P07	4	DIFF	0.345040	64.504522	0.008000
c_P07	4	DIFF	0.462619	76.321021	0.006000
c_P07	4	DIFF	0.331511	45.555806	0.014000
c_P07	4	DIFF	0.697548	154.901497	0.014000
c_P07	4	DIFF	0.697079	192.272829	0.056000
c_P07	4	DIFF	0.702437	153.512185	0.010000
c_P07	4	DIFF	0.443094	86.581931	0.010000
c_P07	4	DIFF	0.305295	52.674584	0.006000
c_P07	4	DIFF	0.494758	107.263692	0.010000
c_P07	4	DIFF	0.630347	141.162615	0.008000
c_P07	4	DIFF	0.365822	68.503450	0.010000
c_P07	4	DIFF	0.455952	72.495691	0.020000
c_P07	4	DIFF	0.513937	64.324270	0.006000
c_P07	4	DIFF	0.640422	154.030361	0.036000
c_P07	4	DIFF	0.541339	90.921262	0.012000
c_P07	4	DIFF	0.396212	67.456570	0.014000
c_P07	4	DIFF	0.504790	90.922931	0.016000
c_P07	4	DIFF	0.416009	77.896547	0.008000
c_P07	4	DIFF	0.694674	176.626947	0.042000
c_P07	4	DIFF	0.305954	47.113419	0.014000
c_P07	4	DIFF	0.634416	153.857636	0.016000
c_P07	4	DIFF	0.669144	195.926098	0.064000
c_P07	4	DIFF	0.716509	155.599908	0.036000
c_P07	4	DIFF	0.287177	48.330968	0.006000
c_P07	4	DIFF	0.336196	61.713946	0.006000
c_P07	4	DIFF	0.722056	166.889514	0.022000
c_P07	4	DIFF	0.397416	71.627813	0.008000
c_P07	4	DIFF	0.355182	63.115911	0.008000
c_P07	4	DIFF	0.350065	61.373469	0.008000
c_P07	4	DIFF	0.369445	77.369147	0.008000
c_P07	4	DIFF	0.371771	69.204429	0.008000
c_P07	4	DIFF	0.485216	84.151899	0.010000
c_P07	4	DIFF	0.553889	122.563607	0.020000
c_P07	4	DIFF	0.390993	152.990253	0.086000
c_P07	4	DIFF	0.516517	131.082540	0.018000
c_P07	4	DIFF	0.157771	29.903683	0.006000
c_P07	4	DIFF	0.400325	76.848422	0.006000
c_P07	4	DIFF	0.462290	71.455907	0.008000
c_P07	4	DIFF	0.527843	82.930205	0.012000
c_P07	4	DIFF	0.794083	154.203087	0.014000
c_P07	4	DIFF	0.455407	59.461620	0.010000
c_P07	4	DIFF	0.570802	153.162979	0.028000
c_P07	4	DIFF	0.418292	74.939097	0.012000
c_P07	4	DIFF	0.468332	86.234784	0.016000
c_P07	4	DIFF	0.416959	82.235909	0.010000
c_P07	4	DIFF	0.806528	204.092357	0.044000
c_P07	4	DIFF	0.356911	58.413900	0.020000
c_P07	4	DIFF	0.791766	169.499529	0.014000
c_P07	4	DIFF	0.376874	83.104614	0.008000
c_P07	4	DIFF	0.401148	76.487920	0.010000
c_P07	4	DIFF	0.766616	184.106387	0.054000
c_P07	4	DIFF	0.424086	84.846194	0.016000
c_P07	4	DIFF	0.479618	96.141788	0.008000
c_P07	4	DIFF	0.329612	69.191077	0.008000
c_P07	4	DIFF	0.261726	48.508718	0.008000
c_P07	4	DIFF	0.305983	53.549147	0.008000
c_P07	4	DIFF	0.506126	114.400069	0.010000
c_P07	4	DIFF	0.710379	185.146442	0.060000
c_P07	4	DIFF	0.361990	61.373469	0.006000
c_P07	4	DIFF	0.586873	109.006068	0.010000
c_P07	4	DIFF	0.337908	50.591652	0.020000
c_P07	4	DIFF	0.762944	188.796004	0.046000
c_P07	4	DIFF	0.948652	175.240186	0.012000
c_P07	4	DIFF	0.408968	69.898733	0.008000
c_P07	4	DIFF	0.519434	77.193903	0.016000
c_P07	4	DIFF	0.305311	46.246780	0.012000
c_P07	4	DIFF	0.206712	31.296906	0.008000
c_P07	4	DIFF	0.314356	55.291597	0.018000
c_P07	4	DIFF	0.356911	61.547045	0.006000
c_P07	4	DIFF	0.709272	147.771331	0.012000
c_P07	4	DIFF	0.476472	93.524852	0.010000
c_P07	4	DIFF	0.814594	205.312592	0.052000
c_P07	4	DIFF	0.493231	93.191059	0.022000
c_P07	4	DIFF	0.296675	62.755406	0.008000
c_P07	4	DIFF	0.519933	96.662504	0.014000
c_P07	4	DIFF	0.462011	88.671488	0.008000
c_P07	4	DIFF	0.545834	107.964648	0.010000
c_P07	4	DIFF	0.525075	105.180848	0.014000
c_P07	4	DIFF	0.499760	116.482892	0.020000
c_P07	4	DIFF	0.603959	156.115579	0.020000
c_P07	4	DIFF	0.587994	184.451820	0.036000
c_P07	4	DIFF	0.476804	74.242292	0.008000
c_P07	4	DIFF	0.628708	116.129080	0.008000
c_P07	4	DIFF	0.914231	159.947223	0.006000
c_P07	4	DIFF	0.621603	81.541612	0.006000
c_P07	4	DIFF	0.592637	114.046255	0.012000
c_P07	4	DIFF	0.348292	66.594114	0.010000
c_P07	4	DIFF	0.484465	96.655828	0.018000
c_P07	4	DIFF	0.459369	106.576087	0.020000
c_P07	4	DIFF	0.257881	32.859117	0.006000
c_P07	4	DIFF	0.242473	53.722725	0.006000
c_P07	4	DIFF	0.467185	90.927938	0.010000
c_P07	4	DIFF	0.722735	155.077978	0.024000
c_P07	4	DIFF	0.425779	82.409483	0.010000
c_P07	4	DIFF	0.384209	69.892057	0.008000
c_P07	4	DIFF	0.550832	105.354419	0.012000
c_P07	4	DIFF	0.672344	190.710889	0.054000
c_P07	4	DIFF	0.431142	67.628894	0.010000
c_P07	4	DIFF	0.400590	67.114842	0.018000
c_P07	4	DIFF	0.409679	87.623372	0.010000
c_P07	4	DIFF	0.628066	149.159821	0.020000
c_P07	4	DIFF	0.805730	144.647219	0.010000
c_P07	4	DIFF	0.655824	138.732729	0.010000
c_P07	4	DIFF	0.535206	109.700347	0.012000
c_P07	4	DIFF	0.399413	74.932421	0.012000
c_P07	4	DIFF	0.483016	91.094835	0.010000
c_P07	4	DIFF	0.506290	91.101511	0.010000
c_P07	4	DIFF	0.730961	141.689980	0.012000
c_P07	4	DIFF	0.401889	79.972766	0.010000
c_P07	4	DIFF	0.378235	72.322115	0.008000
c_P07	4	DIFF	0.401028	78.577494	0.010000
c_P07	4	DIFF	0.713728	120.656034	0.020000
c_P07	4	DIFF	0.464079	95.794644	0.010000
c_P07	4	DIFF	0.571558	119.262903	0.014000
c_P07	4	DIFF	0.629280	135.604822	0.024000
c_P07	4	DIFF	0.707969	117.528057	0.020000
c_P07	4	DIFF	0.504712	90.747689	0.018000
c_P07	4	DIFF	0.618055	129.166643	0.012000
c_P07	4	DIFF	0.302763	55.812329	0.010000
c_P07	4	DIFF	0.481737	87.449798	0.012000
c_P07	4	DIFF	0.531554	120.308065	0.012000
c_P07	4	DIFF	0.394595	68.156298	0.006000
c_P07	4	DIFF	0.618355	114.920775	0.012000
c_P07	4	DIFF	0.702961	143.772732	0.012000
c_P07	4	DIFF	0.424392	70.239208	0.008000
c_P07	4	DIFF	0.366534	63.282811	0.008000
c_P07	4	DIFF	0.740859	171.937229	0.028000
c_P07	4	DIFF	0.409586	73.016417	0.012000
c_P07	4	DIFF	0.515912	105.180848	0.020000
c_P07	4	DIFF	0.629397	114.226500	0.012000
c_P07	4	DIFF	0.432602	61.026315	0.014000
c_P07	4	DIFF	1.134116	154.728772	0.008000
c_P07	4	DIFF	0.429823	73.889301	0.018000
c_P07	4	DIFF	0.454601	91.969375	0.010000
c_P07	4	DIFF	0.522363	120.301389	0.022000
c_P07	4	DIFF	0.509480	96.495608	0.010000
c_P07	4	DIFF	0.437390	66.927914	0.012000
c_P07	4	DIFF	0.374439	63.977117	0.016000
c_P07	4	DIFF	0.402268	72.495691	0.008000
c_P07	4	DIFF	0.339492	100.834899	0.010000
c_P07	4	DIFF	0.359004	69.531553	0.006000
c_P07	4	DIFF	0.183063	23.816308	0.008000
c_P07	4	DIFF	0.156414	21.908603	0.006000
c_P07	4	DIFF	0.644777	126.389586	0.010000
c_P07	4	DIFF	0.376239	58.590398	0.010000
c_P07	4	DIFF	0.646539	136.469723	0.012000
c_P07	4	DIFF	0.645560	135.608577	0.014000
c_P07	4	DIFF	0.373373	80.319915	0.010000
c_P07	4	DIFF	0.474406	68.503450	0.018000
c_P07	4	DIFF	0.224651	33.031861	0.006000
c_P07	4	DIFF	0.336678	63.111738	0.008000
c_P07	4	DIFF	0.710095	124.994378	0.008000
c_P07	4	DIFF	0.262345	36.685780	0.006000
c_P07	4	DIFF	0.447875	74.418371	0.006000
c_P07	4	DIFF	0.498846	88.664812	0.012000
c_P07	4	DIFF	0.404658	73.890970	0.010000
c_P07	4	DIFF	0.354834	59.811278	0.006000
c_P07	4	DIFF	0.248689	36.685362	0.006000
c_P07	4	DIFF	0.366352	59.631025	0.008000
c_P07	4	DIFF	0.393376	69.544905	0.008000
c_P07	4	DIFF	0.466649	89.359105	0.018000
c_P07	4	DIFF	0.331664	56.673539	0.008000
c_P07	4	DIFF	0.596410	121.876848	0.008000
c_P07	4	DIFF	0.610419	123.432277	0.012000
c_P07	4	DIFF	0.438133	77.883195	0.012000
c_P07	4	DIFF	0.565025	91.275918	0.016000
c_P07	4	DIFF	0.530532	91.268407	0.012000
c_P07	4	DIFF	0.470433	64.504522	0.010000
c_P07	4	DIFF	0.073999	10.428561	0.008000
c_P07	4	DIFF	0.078807	12.520281	0.006000
c_P07	4	DIFF	0.156397	25.908022	0.012000
c_P07	4	DIFF	0.266115	56.680215	0.030000
c_P07	4	DIFF	0.754477	176.803421	0.030000
c_P07	4	DIFF	0.705346	124.305952	0.014000
c_P07	4	DIFF	1.408859	205.139882	0.008000
c_P07	4	DIFF	0.732313	140.995728	0.022000
c_P07	4	DIFF	1.272954	181.500609	0.006000
c_P07	4	DIFF	1.026345	146.036132	0.006000
c_P07	4	DIFF	0.295439	47.639994	0.006000
c_P07	4	DIFF	0.414217	77.539383	0.016000
c_P07	4	DIFF	0.440845	75.279571	0.010000
c_P07	4	DIFF	0.261963	55.451822	0.008000
c_P07	4	DIFF	0.396614	60.145079	0.010000
c_P07	4	DIFF	0.505062	88.317665	0.010000
c_P07	4	DIFF	0.409882	78.417271	0.008000
c_P07	4	DIFF	0.332920	66.761014	0.006000
c_P07	4	DIFF	0.281292	39.462621	0.006000
c_P07	4	DIFF	0.306380	48.862550	0.008000
c_P07	4	DIFF	0.354073	60.852738	0.016000
c_P07	4	DIFF	0.331062	72.328791	0.008000
c_P07	4	DIFF	0.210527	43.114445	0.006000
c_P07	4	DIFF	0.389771	52.679591	0.014000
c_P07	4	DIFF	0.479075	81.888760	0.010000
c_P07	4	DIFF	0.245640	54.597288	0.006000
c_P07	4	DIFF	0.436380	82.589733	0.010000
c_P07	4	DIFF	0.727665	164.292839	0.012000
c_P07	4	DIFF	0.537019	112.484134	0.010000
c_P07	4	DIFF	0.333402	52.848161	0.008000
c_P07	4	DIFF	0.455749	93.892025	0.012000
c_P07	4	DIFF	0.327780	54.590612	0.008000
c_P07	4	DIFF	0.467798	87.803621	0.012000
c_P07	4	DIFF	0.813009	171.408638	0.012000
c_P07	4	DIFF	0.513739	77.716296	0.012000
c_P07	4	DIFF	0.599683	127.437659	0.012000
c_P07	4	DIFF	0.470566	187.061339	0.054000
c_P07	4	DIFF	0.528696	97.009648	0.010000
c_P07	4	DIFF	0.614095	110.915334	0.010000
c_P07	4	DIFF	0.300755	49.550185	0.006000
c_P07	4	DIFF	0.349993	70.235453	0.006000
c_P07	4	DIFF	0.314339	55.458498	0.008000
c_P17	1	EASY	0.160601	26.775502	0.006000
c_P17	1	EASY	0.160232	30.076010	0.010000
c_P17	1	EASY	0.537623	147.430884	0.026000
c_P17	1	EASY	0.352843	57.200947	0.014000
c_P17	1	EASY	0.431034	89.532678	0.012000
c_P17	1	EASY	0.355374	88.671488	0.036000
c_P17	1	EASY	0.482265	98.925196	0.026000
c_P17	1	EASY	0.381199	82.409483	0.026000
c_P17	1	EASY	0.276240	55.458498	0.012000
c_P17	1	EASY	0.275803	51.984863	0.010000
c_P17	1	EASY	0.332868	63.449712	0.012000
c_P17	1	EASY	0.409442	74.585270	0.026000
c_P17	1	EASY	0.291820	51.466217	0.016000
c_P17	1	EASY	0.201364	33.554267	0.014000
c_P17	1	EASY	0.287136	36.692039	0.012000
c_P17	1	EASY	0.105941	20.862953	0.006000
c_P17	1	EASY	0.146149	22.603338	0.006000
[truncated: 69,284 more rows]
