# Supplementary material for: Eye tracking cognitive load using pupil diameter and microsaccades with fixed gaze
Source: PLoS One. 2018 Sep 14;13(9):e0203629. doi: 10.1371/journal.pone.0203629 (PMC6138399; doi:10.1371/journal.pone.0203629)
Supplement: S2 File — The dataset was used to prepare the Figs 4, 6 and 7. (CSV) [file pone.0203629.s002.csv]

	subj	block	ttype	mag	amp	msrt	pcpd	bpcpd	corr	tlx	WM_mean	fTE_ML	bTE_ML	wm	slos	ints	ttypeC	ttypeE
1	c_P01	0	CONTROL	-0.97707889156902	67.3480779831933	-1.36596863503029	-0.0349887793144589	-0.497678253142721	1	10.6	5	5	5	low	0.649241228183063	-11.5903130397197	CONTROL	CONTROL
2	c_P01	0	DIFF	-0.298639366173384	83.9917749	-1.53065508893733	1.57013902313542	0.707761255499849	0	20.8	5	5	5	low	1.25185328586342	-10.9263430570597	DIFF	DIFF
3	c_P01	0	EASY	-0.392809659877199	78.2340932886598	-1.61736049717136	0.671190957872801	-0.178591545140869	1	14.8	5	5	5	low	0.644249989150679	-11.1251866659022	EASY	EASY
4	c_P01	1	CONTROL	-1.0540574177503	64.2147763619048	-1.49998073009007	0.118566150285986	-0.497678253142721	1	7.4	5	5	5	low	0.800974412319022	-14.1705785469231	CONTROL	CONTROL
5	c_P01	1	DIFF	0.0184257731752929	90.1058395913043	-1.25665608120436	1.38263581279828	0.390770752876399	0.25	18.6	5	5	5	low	1.71206910696237	-13.8413237850994	DIFF	DIFF
6	c_P01	1	EASY	-0.491251232738812	75.5566031538462	-1.33888843940999	0.345761531932598	-0.309154790287983	1	12.2	5	5	5	low	1.85414555343555	-19.4660512855039	EASY	EASY
7	c_P01	2	CONTROL	-0.435798584455296	76.8870412105263	-1.03905096603306	0.595192538330474	-0.497678253142721	1	11.4	5	5	5	low	0.865340417596367	-13.0754154499844	CONTROL	CONTROL
8	c_P01	2	DIFF	0.104919780204818	89.2965791923077	-1.08430154153436	0.922893109865823	-0.463295399361828	0.5	19.8	5	5	5	low	2.00587329575096	-18.3352079334028	DIFF	DIFF
9	c_P01	2	EASY	-0.106443944343679	83.5286154180328	-1.2655719443299	0.58622968427437	-0.580659582127567	1	19.2	5	5	5	low	2.24413687782137	-21.5396656604904	EASY	EASY
10	c_P01	3	CONTROL	-1.34468153127324	58.8125180872483	-1.01297665232541	0.357437883490119	-0.497678253142721	1	9.2	5	5	5	low	0.232132698292	-11.4363043028934	CONTROL	CONTROL
11	c_P01	3	DIFF	-0.261138965068601	83.6718005538462	-1.00924138341932	0.870529251522086	-0.355127735142016	0.75	19	5	5	5	low	0.518140075332657	-7.23199553468413	DIFF	DIFF
12	c_P01	3	EASY	-0.059865954811168	86.2851377007874	-1.18163220740681	0.433259979721901	-0.48423158375737	1	19.6	5	5	5	low	1.4466765705589	-14.3853834759909	EASY	EASY
13	c_P01	4	CONTROL	-0.361034945152415	78.8387178652482	-0.812340502967092	-0.212887771931555	-0.497678253142721	1	6.8	5	5	5	low	1.00934019720306	-13.3884979549736	CONTROL	CONTROL
14	c_P01	4	DIFF	0.315893850887986	91.6771633727273	-0.922080405421244	0.443628570934451	-0.0772416094474704	0.75	21	5	5	5	low	-0.740978328204395	-0.455689167683292	DIFF	DIFF
15	c_P01	4	EASY	0.76572586252099	102.834740963964	-1.13578898805317	0.794853319567471	-0.300628570163665	1	18.2	5	5	5	low	0.626031436442481	-7.10213829991165	EASY	EASY
16	c_P01	5	CONTROL	-0.523426288731639	78.9711932076923	-0.899245474947316	0.0488106360903353	-0.497678253142721	1	8.8	5	5	5	low	1.37658617605474	-12.5163010416585	CONTROL	CONTROL
17	c_P01	5	DIFF	-0.197048756921794	82.8196349732143	-0.502692153299849	1.02998418219159	0.14461617933834	1	18.4	5	5	5	low	-0.489370900036706	-2.66687743577159	DIFF	DIFF
18	c_P01	5	EASY	1.42195226927055	110.57782559434	-0.931280495700464	0.542250153710056	-0.202018156923258	1	16.4	5	5	5	low	-1.76492878084199	9.32132673601199	EASY	EASY
19	c_P02	0	CONTROL	-1.81084077924288	49.2610654872881	0.0150991678553799	0.637132293035183	-0.497678253142721	0.75	2.2	6	7	5	low	-0.00566424094418052	-11.8260492811052	CONTROL	CONTROL
20	c_P02	0	DIFF	-1.36789843855066	56.2443494154412	0.609474588460243	0.649432023511973	0.598977157438476	0	16	6	7	5	low	0.515307038320156	-15.0278453054734	DIFF	DIFF
21	c_P02	0	EASY	-1.55066794246358	52.7304829218241	0.862146480690554	-0.645288740817529	-0.146340773753748	1	7.8	6	7	5	low	0.00417056865068944	-12.8447867106537	EASY	EASY
22	c_P02	1	CONTROL	-1.75617757137987	49.969864340708	-0.0218846306443687	-0.395460861345464	-0.497678253142721	1	2.4	6	7	5	low	0.118694722381841	-12.6163015742429	CONTROL	CONTROL
23	c_P02	1	DIFF	-0.769393040902124	69.0708978618182	0.756561132589048	-0.127236029763071	0.655080731424566	0.5	14.6	6	7	5	low	1.86716379348373	-20.6315584891789	DIFF	DIFF
24	c_P02	1	EASY	-1.19406663062828	58.2566206923077	0.54335045142491	-0.29889762167599	-0.0744057717617867	1	6.8	6	7	5	low	0.158809744558746	-14.2225421323162	EASY	EASY
25	c_P02	2	CONTROL	-1.84708978821352	49.5995303732719	-0.256863886507301	0.723924399078971	-0.497678253142721	1	2.4	6	7	5	low	0.684617223115099	-13.9320131774664	CONTROL	CONTROL
26	c_P02	2	DIFF	-1.17781694033891	60.6374437246964	0.415790917492164	0.597900414689021	0.882450384245734	0	15.6	6	7	5	low	0.236461562291	-12.5321140275761	DIFF	DIFF
27	c_P02	2	EASY	-1.30221210310047	57.4141348387097	0.671692113979116	1.57132911810632	-0.0814219358312757	1	9.2	6	7	5	low	-0.243913735426391	-11.1348495169469	EASY	EASY
28	c_P02	3	CONTROL	-1.47802210575844	55.5491014550562	-0.669239186375978	0.412243240095568	-0.497678253142721	1	2.8	6	7	5	low	1.47416885033571	-18.4698224060567	CONTROL	CONTROL
29	c_P02	3	DIFF	-1.0305847087829	61.6354614007353	0.522638153524168	-0.205136463477048	0.818080984662558	0.25	16.6	6	7	5	low	-0.0309454269919033	-12.6317124249888	DIFF	DIFF
30	c_P02	3	EASY	-1.56208574978167	53.1093137568493	0.684119492719561	-0.151521245530142	0.0171236567669598	1	9.2	6	7	5	low	0.460110364212942	-14.4569535425696	EASY	EASY
31	c_P02	4	CONTROL	-1.76367734711479	50.276000109375	-0.534987211661678	0.773841429269054	-0.497678253142721	1	2	6	7	5	low	0.662617909647124	-14.6515028683208	CONTROL	CONTROL
32	c_P02	4	DIFF	-0.970059000230286	64.0381825390335	0.558458838068809	0.977031166912375	0.83241756428192	0.75	16	6	7	5	low	0.184306438432304	-12.4518453062754	DIFF	DIFF
33	c_P02	4	EASY	-0.998344399984909	61.7352266286765	0.519906750735311	0.162853343765884	-0.110109190779778	1	10	6	7	5	low	0.0860517699790639	-13.7247998362256	EASY	EASY
34	c_P02	5	CONTROL	-1.97702140010562	46.9386256300578	-0.734397757406985	0.232174049454245	-0.497678253142721	1	2.6	6	7	5	low	1.04926323061822	-15.8215701298156	CONTROL	CONTROL
35	c_P02	5	DIFF	-1.3621317666512	57.0242267440273	0.630717040555428	0.341016952411715	0.698411842654148	0.5	14.8	6	7	5	low	1.64800439591219	-20.0646426728465	DIFF	DIFF
36	c_P02	5	EASY	-1.83608074198021	48.069421045082	0.0755125564768152	0.0808470729366348	-0.0966169310941302	1	10.2	6	7	5	low	-0.103319096580261	-12.1521806044551	EASY	EASY
37	c_P04	0	CONTROL	0.699669857907329	92.7702562208835	0.967282306414264	-1.16095444665851	-0.497678253142721	1	7.2	8.5	8	9	high	-1.18853368652119	-2.1459320966411	CONTROL	CONTROL
38	c_P04	0	DIFF	0.699819142691434	97.2877905498392	1.1902776585283	0.694439713532386	1.17353555596932	0.75	11.2	8.5	8	9	high	-0.36110387517925	-3.94224826817561	DIFF	DIFF
39	c_P04	0	EASY	1.20625019007017	93.457850548913	0.491105065829636	-1.03882426870977	0.0861004892810862	1	4	8.5	8	9	high	-1.97334776613175	-2.87018919921892	EASY	EASY
40	c_P04	1	CONTROL	0.361726134699663	86.7289212633929	0.318290924804757	0.439610502285701	-0.497678253142721	1	5.6	8.5	8	9	high	0.065674573672578	-11.9554428358051	CONTROL	CONTROL
41	c_P04	1	DIFF	1.40701738493306	106.852350032558	0.25300737445795	0.226087909918439	1.61924345255716	0.75	11.6	8.5	8	9	high	-0.318617262277522	-6.49562751199525	DIFF	DIFF
42	c_P04	1	EASY	0.563060155914893	87.6519351232877	0.465204110527774	-1.29886414833407	-0.641464876588189	1	4.4	8.5	8	9	high	-0.0338732506798411	-13.7446837410354	EASY	EASY
43	c_P04	2	CONTROL	0.123128880416919	81.8225532789855	0.821022238406073	0.110271280228455	-0.497678253142721	1	4.6	8.5	8	9	high	-0.0718974361691508	-11.8178978813357	CONTROL	CONTROL
44	c_P04	2	DIFF	0.832978037758652	92.6309270938775	0.404859258950487	-1.3729175068179	0.0204121106369699	0.75	9.6	8.5	8	9	high	-0.152025029896543	-12.4423985409258	DIFF	DIFF
45	c_P04	2	EASY	-0.113459562023569	72.405274742268	0.918671399954273	-1.41314962821892	-2.06265985999445	1	5.8	8.5	8	9	high	0.17141708992323	-18.8246021716264	EASY	EASY
46	c_P04	3	CONTROL	-0.444827307207664	70.4068585112108	0.0660544443843299	-0.124670283856367	-0.497678253142721	1	1.8	8.5	8	9	high	0.595605826461482	-17.7208860249622	CONTROL	CONTROL
47	c_P04	3	DIFF	1.04822283075974	99.0574504628099	0.417885328929523	-1.28689622547463	0.744728202822573	1	11.2	8.5	8	9	high	0.552064057252233	-15.3283767114726	DIFF	DIFF
48	c_P04	3	EASY	-0.117264801001751	71.1057183843537	1.4947716193165	-0.003612200565899	1.80805548500635	1	6	8.5	8	9	high	-0.408307534724281	-16.2296484033869	EASY	EASY
49	c_P04	4	CONTROL	-0.473217366395095	67.5758313109541	0.76536411117129	0.170405625900171	-0.497678253142721	1	1.8	8.5	8	9	high	-0.346891313792976	-14.2415811134062	CONTROL	CONTROL
50	c_P04	4	DIFF	1.18901836926227	93.4723360695187	-0.506292363913058	-2.00064334615668	1.71241983886027	0.75	11.6	8.5	8	9	high	-0.568120301140891	-14.1840325401628	DIFF	DIFF
51	c_P04	4	EASY	-0.0308344478854624	72.0472217416107	1.07426661653457	0.0624541692141776	-0.0340479722690329	1	2.2	8.5	8	9	high	-1.09422779188762	-12.1154921382171	EASY	EASY
52	c_P04	5	CONTROL	-0.813361260358427	62.5597904100418	0.0381538200296658	-0.954024959751242	-0.497678253142721	1	3	8.5	8	9	high	-0.56259741726986	-12.360613202451	CONTROL	CONTROL
53	c_P04	5	DIFF	0.804493232941105	90.5014646138996	0.481018025567318	0.654165695685682	0.276418375235902	0.75	9	8.5	8	9	high	-0.142028823176232	-14.1684397663877	DIFF	DIFF
54	c_P04	5	EASY	0.229047800665188	82.9227801468254	0.389496882084155	-1.69289736580851	0.857841024676355	1	2	8.5	8	9	high	0.210612944127792	-14.505156749727	EASY	EASY
55	c_P05	0	CONTROL	0.517171255314429	90.9588546242774	-0.513152115714151	1.155553305448	-0.497678253142721	1	14.6	7	7	7	high	-0.0338594550029385	-9.65621536289264	CONTROL	CONTROL
56	c_P05	0	DIFF	1.02684968861748	106.724215050633	-1.26458017298517	1.69368409808223	0.404198093805885	0	20	7	7	7	high	-0.769367640439594	3.33915796763996	DIFF	DIFF
57	c_P05	0	EASY	1.47842968320234	116.028061824742	-1.58360801872367	1.3165088919507	-0.0952143098574316	0.75	14.8	7	7	7	high	1.02431383178023	-10.0643152345261	EASY	EASY
58	c_P05	1	CONTROL	0.698588351194606	93.731116109215	0.711028345729489	1.35919486065268	-0.497678253142721	1	7.2	7	7	7	high	-0.0911860820812506	-9.53694302436826	CONTROL	CONTROL
59	c_P05	1	DIFF	1.26387015102017	107.202731341709	-0.244202675498585	0.740513760567829	-0.391969799708871	0.25	14.4	7	7	7	high	-0.740292218770029	-0.243586271147525	DIFF	DIFF
60	c_P05	1	EASY	1.89103790975652	117.347429862745	-0.280841772982175	1.12019739442384	-0.333127013964089	1	10.8	7	7	7	high	-0.116481695652005	-5.91597638624038	EASY	EASY
61	c_P05	2	CONTROL	0.541659419387208	87.9670900528967	2.10848658114372	0.895824729375857	-0.497678253142721	1	9.6	7	7	7	high	0.210648521205356	-14.8817342413978	CONTROL	CONTROL
62	c_P05	2	DIFF	1.57910332988473	108.023458796748	0.412279401877264	0.627166094101869	-0.667261464483398	0.25	16	7	7	7	high	-0.0876811863259081	-10.2102794478172	DIFF	DIFF
63	c_P05	2	EASY	0.972800215561039	94.6877196977492	1.20311424373822	0.694224071346842	-0.659997856933248	1	12	7	7	7	high	0.0575335650130619	-14.4167223527479	EASY	EASY
64	c_P05	3	CONTROL	0.767522613791481	86.875289065	-0.0830297530018597	1.78168428384159	-0.497678253142721	1	10	7	7	7	high	-0.419394670738107	-15.0306510797341	CONTROL	CONTROL
65	c_P05	3	DIFF	1.6064377259684	109.992288781609	-0.422030099723381	1.14241285004848	0.0611548930708556	0	15	7	7	7	high	-0.851499120690334	-2.01147785134134	DIFF	DIFF
66	c_P05	3	EASY	1.18860644511679	96.7320597420635	0.108265200398106	-0.0205363549940891	-0.273535487663365	1	12.2	7	7	7	high	0.376378825767126	-18.7003652127687	EASY	EASY
67	c_P05	4	CONTROL	0.266991006961541	81.1218097681159	0.446487450089001	1.71557843499851	-0.497678253142721	1	6	7	7	7	high	0.692038703304072	-20.3752911394601	CONTROL	CONTROL
68	c_P05	4	DIFF	2.01330670393167	114.418563835052	-0.219817598349652	1.1959627695378	-0.393034336491256	0.5	14.4	7	7	7	high	-0.671689112690323	-5.76632958796427	DIFF	DIFF
69	c_P05	4	EASY	1.63382350493967	107.20431465534	-0.333256485392404	0.777917558789883	-0.496248781377656	1	13.4	7	7	7	high	-0.495988199850278	-8.36560247449993	EASY	EASY
70	c_P05	5	CONTROL	0.358473533100312	84.0591118509317	1.07674201330557	1.00262516240266	-0.497678253142721	1	11.6	7	7	7	high	0.467001242199162	-17.4591111685141	CONTROL	CONTROL
71	c_P05	5	DIFF	1.6870949047354	109.947265661905	0.0327272987694423	0.950414618546319	-0.353613672765963	0	16.8	7	7	7	high	0.0983307610060478	-11.767586010167	DIFF	DIFF
72	c_P05	5	EASY	0.520119975293483	84.442177758209	1.4616057373349	-0.0470804838174185	-0.606174353941246	0.75	14.8	7	7	7	high	-0.0170099322143084	-16.3478526057691	EASY	EASY
73	c_P06	0	CONTROL	1.65137133697307	101.700514838028	-0.913059720934059	-2.72675285995224	-0.497678253142721	1	2.4	9	9	9	high	-2.41998188133222	2.81109557476758	CONTROL	CONTROL
74	c_P06	0	DIFF	1.85401820454271	106.355550744361	-1.11502831106244	0.271586576187202	0.265547803102266	0.25	12.2	9	9	9	high	-0.497441646385821	-12.8244151749305	DIFF	DIFF
75	c_P06	0	EASY	0.93853495819721	91.2623599512195	-1.28806015799226	0.726786230676954	-0.361742236892216	0.75	2.2	9	9	9	high	0.081734984145867	-17.4463416662503	EASY	EASY
76	c_P06	1	CONTROL	0.618803063184841	83.9362116944444	-1.30388012041805	0.955790222323277	-0.497678253142721	0.75	1.4	9	9	9	high	-2.28806473242356	-1.44399782395022	CONTROL	CONTROL
77	c_P06	1	DIFF	1.38786091674344	98.7248181523179	-0.63402122466076	0.583199218390286	-0.0411293494366502	1	6.8	9	9	9	high	-0.503900618653276	-12.7306851236256	DIFF	DIFF
78	c_P06	1	EASY	1.30112194024422	97.7416922365591	-1.61909408122923	0.143020641091195	-0.555551558208282	1	3	9	9	9	high	-0.517233245683381	-12.1756655480141	EASY	EASY
79	c_P06	2	CONTROL	2.18023191004623	115.235418239796	0.125369224503974	0.539863847498805	-0.497678253142721	1	1	9	9	9	high	-0.353320779126434	-10.6782932267128	CONTROL	CONTROL
80	c_P06	2	DIFF	1.5893224732365	106.585951434286	-0.520687158979647	1.31392003528303	-0.071423384480961	1	5.8	9	9	9	high	0.179110741175793	-14.1534820611069	DIFF	DIFF
81	c_P06	2	EASY	1.28989104758085	99.9504911642857	-0.976531071201765	0.681675729079696	-0.623440077649984	0.5	3.8	9	9	9	high	-0.293142615677582	-11.6573315629259	EASY	EASY
82	c_P06	3	CONTROL	1.55644767100859	97.1685026641221	-0.938968739417586	0.677710507911453	-0.497678253142721	1	2.6	9	9	9	high	-2.84910782666121	3.34603489209263	CONTROL	CONTROL
83	c_P06	3	DIFF	1.78627040246361	102.128604401274	-0.555268129343368	1.02529872660866	-0.0533210264343251	1	5.4	9	9	9	high	-1.4649311516499	-7.24016606781848	DIFF	DIFF
84	c_P06	3	EASY	0.797256508848553	90.1473223097345	-1.42041123762915	-0.0819333462423518	-1.44914719893811	1	4.8	9	9	9	high	-1.67641176791339	-2.5089533194282	EASY	EASY
85	c_P06	4	CONTROL	1.33451890080146	100.952121052632	-1.30053793161811	0.554035200113126	-0.497678253142721	1	1.4	9	9	9	high	-0.32738657916824	-11.1129452264722	CONTROL	CONTROL
86	c_P06	4	DIFF	1.14567652112368	97.7081728653846	-0.771675862037489	0.51328149199145	-0.374310279152308	1	4.8	9	9	9	high	-1.06669402291303	-5.15743258601117	DIFF	DIFF
87	c_P06	4	EASY	1.31691401199218	92.6677549690722	-1.5516455666055	-0.227249646339059	-0.569381787881922	0.5	4.2	9	9	9	high	-1.37230891992439	-10.3256715566671	EASY	EASY
88	c_P06	5	CONTROL	1.06138479392651	96.6300339726027	-0.899652665621374	0.2469856298539	-0.497678253142721	1	2	9	9	9	high	0.0823916104573721	-14.1943330072942	CONTROL	CONTROL
89	c_P06	5	DIFF	1.83200105436542	109.927822969697	-0.98791628371207	1.30872784677666	0.398245861482515	1	5.4	9	9	9	high	0.0961629712069217	-14.2596818108142	DIFF	DIFF
90	c_P06	5	EASY	0.936096565512928	90.3809932743363	-1.39622169263558	0.155649164738244	-0.240806410579089	1	5.2	9	9	9	high	-0.55287367718317	-13.2572882017752	EASY	EASY
91	c_P07	0	CONTROL	-0.154443247903679	74.5109518039216	-0.209323367413276	-2.70275084202297	-0.497678253142721	1	1.2	6.5	7	6	low	-1.3360194955235	-6.12482430195194	CONTROL	CONTROL
92	c_P07	0	DIFF	0.0978564807426703	82.470803844358	0.622871564795847	-0.784500115693709	3.05266832835987	0.25	12	6.5	7	6	low	-0.137518314985706	-10.2893052946019	DIFF	DIFF
93	c_P07	0	EASY	0.391807802190549	87.7495295	0.652003840149768	-0.192847669472526	3.39210672301917	1	4.6	6.5	7	6	low	0.399137546035727	-13.8659367813887	EASY	EASY
94	c_P07	1	CONTROL	-0.610493927694915	68.7527371047619	-0.191328361733478	-1.98894370908763	-0.497678253142721	1	2	6.5	7	6	low	-0.71019522286315	-8.60526039163831	CONTROL	CONTROL
95	c_P07	1	DIFF	0.912154272031798	101.503409231527	1.52111403381449	0.693540927737576	4.19468968524883	0	13.4	6.5	7	6	low	-0.29162564949093	-3.80486565041465	DIFF	DIFF
96	c_P07	1	EASY	1.1521682111998	96.9568241580756	1.1739698736118	0.250227995349129	1.50420906822568	1	2.6	6.5	7	6	low	-0.126837038074965	-13.712606440219	EASY	EASY
97	c_P07	2	CONTROL	-0.697141423572645	67.8064362227979	-0.437342081704309	-1.5776703008053	-0.497678253142721	1	4.4	6.5	7	6	low	-1.51703188336816	-3.40646505630858	CONTROL	CONTROL
98	c_P07	2	DIFF	0.516613738070764	88.8665273984375	1.33133697436287	1.77449255579103	3.75480387277775	0.5	11.2	6.5	7	6	low	0.83978408714353	-18.2025917876518	DIFF	DIFF
99	c_P07	2	EASY	0.119491760039065	82.2447004414063	0.734736115618601	0.70350830623714	2.60951680811193	1	5	6.5	7	6	low	0.707971210987078	-16.7157935274566	EASY	EASY
100	c_P07	3	CONTROL	-0.417476329702743	72.1034477583333	0.102576625733785	0.985718861656226	-0.497678253142721	1	1.4	6.5	7	6	low	-1.50753144516061	-3.41274269372898	CONTROL	CONTROL
101	c_P07	3	DIFF	0.817314549099384	96.081337609375	1.07795149055525	0.359272647822976	3.22590988330969	0.75	6.8	6.5	7	6	low	1.058157245106	-18.1367208234952	DIFF	DIFF
102	c_P07	3	EASY	0.119434473437855	82.1698781746032	0.856526443070382	0.0618201887612049	2.38920711090408	1	2.2	6.5	7	6	low	0.707485227057302	-16.7862330578405	EASY	EASY
103	c_P07	4	CONTROL	-0.303636323862148	72.7658085559567	0.668964742781091	-0.14477810215567	-0.497678253142721	1	2.6	6.5	7	6	low	-0.481167835641533	-11.0182153664539	CONTROL	CONTROL
104	c_P07	4	DIFF	0.907569495265757	97.1125963490196	2.01951138727113	1.38933461321928	2.86864702212571	0.5	10.2	6.5	7	6	low	-0.650095867722728	-5.29141536390608	DIFF	DIFF
105	c_P07	4	EASY	0.119937657864968	80.4618129638989	1.44512862560345	-0.513785875072293	1.18888447572884	1	10.6	6.5	7	6	low	2.13326980195201	-28.3433792480354	EASY	EASY
106	c_P07	5	CONTROL	-0.794630307199761	67.5645705413223	0.0828480359961144	-0.0496935143119436	-0.497678253142721	1	1.2	6.5	7	6	low	1.41258861687544	-19.0314260541251	CONTROL	CONTROL
107	c_P07	5	DIFF	0.562691674056438	92.4639296829268	2.86333947482674	2.57187449141711	2.93066564323328	0.75	12.2	6.5	7	6	low	-0.841315247558222	-2.90604687528037	DIFF	DIFF
108	c_P07	5	EASY	0.262784554429778	88.1779514604651	1.46827802016229	0.528942869780176	2.22122083555563	1	3	6.5	7	6	low	1.4797391433995	-18.820928800605	EASY	EASY
109	c_P08	0	CONTROL	-0.131269996428941	73.8516103929961	0.399255347693644	-0.312142971096475	-0.497678253142721	1	1.4	5.5	6	5	low	0.315525274144417	-18.0195269791147	CONTROL	CONTROL
110	c_P08	0	DIFF	0.782586317508564	90.4299480153846	0.40736892424357	0.923000450394567	0.548725232584537	0	9.6	5.5	6	5	low	0.436234497286009	-18.3406387475082	DIFF	DIFF
111	c_P08	0	EASY	0.749269561054302	89.4961814451827	0.803515055216979	-0.344505841980534	-0.938174841548658	1	5.6	5.5	6	5	low	0.39521644860949	-18.3718625360866	EASY	EASY
112	c_P08	1	CONTROL	0.0488776471077335	77.5983398163265	0.976063111246929	0.135727921782079	-0.497678253142721	1	1.2	5.5	6	5	low	0.367485455437997	-17.7741737304834	CONTROL	CONTROL
113	c_P08	1	DIFF	1.49825398624349	104.094662294118	0.42248738986455	0.338285120664511	0.556922999777811	0.25	7	5.5	6	5	low	0.199921193238045	-15.2488080564367	DIFF	DIFF
114	c_P08	1	EASY	-0.0182054016693944	74.7106199684814	1.33138132186203	-0.412731269436921	-1.09740709244229	1	2.6	5.5	6	5	low	0.366580904997042	-19.4794187241035	EASY	EASY
115	c_P08	2	CONTROL	-0.531685541971999	65.5748158156997	0.66144784167434	0.0883938213033289	-0.497678253142721	1	1.6	5.5	6	5	low	0.0990014862427143	-17.982972529741	CONTROL	CONTROL
116	c_P08	2	DIFF	1.03438504191794	94.1610713224638	0.558904328855774	0.555774972956498	0.609720819127135	0	7	5.5	6	5	low	0.453413259056502	-19.1850547107652	DIFF	DIFF
117	c_P08	2	EASY	-0.0735798603144025	72.4314990608696	1.39028487971678	-0.0597244146384482	-0.564227189585759	1	1.6	5.5	6	5	low	0.448258872955252	-21.3314399735555	EASY	EASY
118	c_P08	3	CONTROL	-0.379183973570573	68.2325329694915	0.768557131110441	-0.104627152387709	-0.497678253142721	1	1.6	5.5	6	5	low	0.406368665623473	-19.877404554646	CONTROL	CONTROL
119	c_P08	3	DIFF	0.715113027741821	87.2634166766304	1.5656409387614	0.310859375288455	0.195557649308095	0.25	6	5.5	6	5	low	0.341632560311703	-19.5947042892312	DIFF	DIFF
120	c_P08	3	EASY	0.0649646384381306	73.38604192	1.93657753226068	-0.176727804476234	-0.803883379279788	1	1.8	5.5	6	5	low	0.195757630096336	-21.0952247890119	EASY	EASY
121	c_P08	4	CONTROL	-0.258998734368348	69.5017243646617	0.401809360485881	-0.578409810079259	-0.497678253142721	1	1	5.5	6	5	low	-0.426803220733206	-15.3670182782225	CONTROL	CONTROL
122	c_P08	4	DIFF	1.15430508127143	94.7858533641975	1.25923600391871	0.422203220821613	-0.156974678593199	0.75	6.2	5.5	6	5	low	0.598862884812443	-21.8684089384815	DIFF	DIFF
123	c_P08	4	EASY	-0.172061422086636	71.9060643622754	1.11286305136722	-0.0886649560801579	-1.12491764996646	1	3.4	5.5	6	5	low	-0.145431209067816	-16.2397106797975	EASY	EASY
124	c_P08	5	CONTROL	-0.0864636475194444	71.9009876656051	1.01383105416355	0.474655575759188	-0.497678253142721	1	2	5.5	6	5	low	-0.632659125899532	-14.4542291600437	CONTROL	CONTROL
125	c_P08	5	DIFF	0.490764577448796	83.6282784111111	0.472731090611606	0.114553396966634	0.104697390890083	0.25	8	5.5	6	5	low	-0.318934438011824	-14.4371294617261	DIFF	DIFF
126	c_P08	5	EASY	-0.323709821758898	68.6323180123839	1.05173203957764	0.0122780567629526	-0.611096749129731	1	2.8	5.5	6	5	low	-0.164750602063655	-16.8289411128979	EASY	EASY
127	c_P11	0	CONTROL	-0.919632636387446	58.7333639160305	-1.25631541177903	-0.326086419861273	-0.497678253142721	1	1.8	4.5	5	4	low	-3.0074248832257	-0.757910458968154	CONTROL	CONTROL
128	c_P11	0	DIFF	-0.615489376011954	66.6887537403846	-0.285216049035179	-0.590947055686128	0.588674272846119	0.75	5.8	4.5	5	4	low	-0.704198015099585	-10.6242505411306	DIFF	DIFF
129	c_P11	0	EASY	-0.586587912799793	65.2734438988764	-0.622488859085076	0.878350387386079	0.632087227494992	0.75	2.6	4.5	5	4	low	-2.57791115470014	-1.2344231246692	EASY	EASY
130	c_P11	1	CONTROL	-1.01540378979446	57.4173972421875	-1.30591808958376	-0.608408975823917	-0.497678253142721	1	3.4	4.5	5	4	low	-3.05694185823238	-0.52795633988998	CONTROL	CONTROL
131	c_P11	1	DIFF	0.299500403928456	85.8851306622517	-0.836713485343527	2.23840104984186	3.45245271319187	0	6.8	4.5	5	4	low	0.333610108434173	-13.6409694692133	DIFF	DIFF
132	c_P11	1	EASY	-0.271933757752196	71.51467016	-0.917250559604195	0.488817186030038	0.366014320437269	1	4.6	4.5	5	4	low	0.176074948867453	-17.0049363293875	EASY	EASY
133	c_P11	2	CONTROL	-0.859992126997695	62.4038860454545	-1.22254882276343	-1.21731037950586	-0.497678253142721	1	4.6	4.5	5	4	low	-2.40710700594489	-1.28734322818527	CONTROL	CONTROL
134	c_P11	2	DIFF	-0.309736529448198	71.7408342488038	-0.190586549020342	0.285783398694994	0.93605734966366	0.5	8.2	4.5	5	4	low	-1.79172893069742	-3.60324032157841	DIFF	DIFF
135	c_P11	2	EASY	-0.536585046561954	65.0712626516854	-0.636557095294252	0.126009300698334	-0.0998848137310797	1	5	4.5	5	4	low	-2.23292239903768	-4.22621314575561	EASY	EASY
136	c_P11	3	CONTROL	-1.05633906483177	57.2378073469388	-1.10020011998138	-1.17641094398341	-0.497678253142721	1	4.4	4.5	5	4	low	-2.34730746288322	-4.01722535657601	CONTROL	CONTROL
137	c_P11	3	DIFF	-0.199653781160053	72.8962368828452	0.075002560236534	0.760795251794251	1.35083186774915	0.5	10.4	4.5	5	4	low	-1.83781215791722	-3.78094871274713	DIFF	DIFF
138	c_P11	3	EASY	-0.308325017067201	72.4332109101796	-0.734740442627727	1.4104323788532	1.18672722709685	1	9	4.5	5	4	low	-1.74170770231189	-3.25018589262294	EASY	EASY
139	c_P11	4	CONTROL	-0.875975878919615	60.905505609375	-1.28356896580512	-0.319867935904733	-0.497678253142721	1	4	4.5	5	4	low	-1.50372093280744	-7.6687151276242	CONTROL	CONTROL
140	c_P11	4	DIFF	0.461548647273151	90.39204938125	-0.695410258263602	2.90884716724169	2.56497547717839	0.25	10.4	4.5	5	4	low	0.951752103645597	-16.4995132617861	DIFF	DIFF
141	c_P11	4	EASY	-0.211031012070986	72.7369437405063	-0.858028506073693	1.08940295346344	0.502126533059973	1	8.6	4.5	5	4	low	-1.15760215683345	-8.18461995828373	EASY	EASY
142	c_P11	5	CONTROL	-0.742316280886571	62.9266020833333	-1.25583968406083	-1.02595090497186	-0.497678253142721	1	5.6	4.5	5	4	low	-0.610733431399246	-12.876677644096	CONTROL	CONTROL
143	c_P11	5	DIFF	0.350755527007531	82.0032894425287	-0.610123970002531	-0.18307547278096	1.40593274947069	1	13.2	4.5	5	4	low	-0.913131778646005	-9.45461282310558	DIFF	DIFF
144	c_P11	5	EASY	-0.25281086152002	70.9843031176471	-0.463636117112318	0.370934698960035	0.664206836830939	0.75	10.4	4.5	5	4	low	-1.52719120194622	-6.90626067358597	EASY	EASY
145	c_P12	0	CONTROL	-0.1579887204771	76.6879400758123	0.68614133552194	-0.156396756904768	-0.497678253142721	1	8.6	6	7	5	low	1.24440649852814	-20.8036785066249	CONTROL	CONTROL
146	c_P12	0	DIFF	1.19145072801097	102.479709515432	1.83902109730162	-0.00947366913745896	0.449303383949115	0.25	10.4	6	7	5	low	-0.825555554059396	-3.09424545774812	DIFF	DIFF
147	c_P12	0	EASY	0.853797000795431	94.8378694032787	1.16384251744116	-0.865974008955489	-0.321185249649136	1	9	6	7	5	low	-0.905706970579186	-4.69264396593477	EASY	EASY
148	c_P12	1	CONTROL	-0.733303101748955	63.560686377193	1.4574814199135	-1.26892435409066	-0.497678253142721	1	10.4	6	7	5	low	-0.422606763135715	-13.4868943146636	CONTROL	CONTROL
149	c_P12	1	DIFF	0.798901403477654	94.6811288871951	1.50961593676088	-0.0749644105875687	-0.0527034152248949	0.75	10.6	6	7	5	low	-0.0581419698061806	-10.5445734291955	DIFF	DIFF
150	c_P12	1	EASY	0.0997400568108157	78.4683917539682	0.835691181649256	0.0118629076931617	-0.610277415558588	1	9	6	7	5	low	-0.471353757758458	-12.0280397896148	EASY	EASY
151	c_P12	2	CONTROL	-0.794058859874389	63.4452467121212	1.33475979497946	1.05106900172185	-0.497678253142721	1	9.8	6	7	5	low	-0.67842896221275	-11.1243655473533	CONTROL	CONTROL
152	c_P12	2	DIFF	0.793750551450017	93.5708573003003	1.80264203742671	0.28331156664935	-0.315208080020188	0.5	9.4	6	7	5	low	0.527763546650898	-16.1054109385787	DIFF	DIFF
153	c_P12	2	EASY	-0.221259963017775	73.3058087883436	1.72346360927652	-1.34950688845625	-0.483423876693943	1	11.2	6	7	5	low	-0.00918050519512416	-14.8909162656406	EASY	EASY
154	c_P12	3	CONTROL	-1.18498714292312	58.7914911764706	0.494118679976752	0.687531853196766	-0.497678253142721	1	9	6	7	5	low	0.311503934570863	-14.6487463525576	CONTROL	CONTROL
155	c_P12	3	DIFF	0.945214979537661	98.9921296245059	0.606358168746905	0.217035831141184	0.316663605278426	0.25	9	6	7	5	low	0.240957013770747	-11.0947911048723	DIFF	DIFF
156	c_P12	3	EASY	0.297322450458333	86.0363952024291	0.454800590385124	-0.113379796088037	0.00336699623285813	1	8.6	6	7	5	low	0.171224114014619	-12.2948166997379	EASY	EASY
157	c_P12	4	CONTROL	-0.871310650960778	60.7646982169491	0.746621245392107	-0.0410247071906383	-0.497678253142721	1	9.2	6	7	5	low	0.427809355797724	-18.8125382943349	CONTROL	CONTROL
158	c_P12	4	DIFF	0.669344574108662	92.3208344028436	0.0821304128279719	0.0782354258840077	0.217422858714661	0.25	9.2	6	7	5	low	0.777701070452462	-17.045785262595	DIFF	DIFF
159	c_P12	4	EASY	0.1517827114494	78.1198054292035	0.228993203665586	-0.572722844499957	0.131148709787288	1	9	6	7	5	low	0.0462926092531913	-16.8277598441302	EASY	EASY
160	c_P12	5	CONTROL	-0.824388654448641	64.2512692899023	0.885428917746863	0.0480965325076449	-0.497678253142721	1	8.6	6	7	5	low	0.283910316380601	-15.3294487645371	CONTROL	CONTROL
161	c_P12	5	DIFF	0.132548968079502	85.4834174121622	1.75213023588931	0.574200889971407	1.11743723108165	0	9.2	6	7	5	low	0.564317019162907	-12.7179228287193	DIFF	DIFF
162	c_P12	5	EASY	0.221882978310531	84.5091717088123	0.766748962622172	-1.32398226893651	-0.0219460695714394	1	8.6	6	7	5	low	0.822108111275648	-17.0928457082738	EASY	EASY
163	c_P15	0	CONTROL	-0.111978000239465	72.8935718089888	0.386007540218833	-0.845575828045602	-0.497678253142721	1	4.4	7.5	8	7	high	0.26705719635851	-18.9941981896814	CONTROL	CONTROL
164	c_P15	0	DIFF	-0.399835614955591	67.6714484309392	1.72359463597857	-0.537951124582982	-0.37828191708117	0.25	10.2	7.5	8	7	high	-0.0511517908820613	-17.2156376910721	DIFF	DIFF
165	c_P15	0	EASY	-0.0775961030477228	72.6178603060606	1.28694714350426	-0.41899881461193	-0.810958084696143	1	4.4	7.5	8	7	high	0.246760411885099	-19.7334598588433	EASY	EASY
166	c_P15	1	CONTROL	-0.207258417749811	71.3962632723214	0.195676137027778	0.107377017839872	-0.497678253142721	1	2.6	7.5	8	7	high	-0.284158288819583	-15.2543340748366	CONTROL	CONTROL
167	c_P15	1	DIFF	0.0581756324107569	75.2929444915254	1.27116749698679	-0.153040046296026	-0.613405322237669	0.75	12.2	7.5	8	7	high	0.6389887074097	-22.09539449852	DIFF	DIFF
168	c_P15	1	EASY	0.17957771781511	77.698873828479	1.27928913671838	0.352582293678825	-0.836851985316267	1	2.8	7.5	8	7	high	0.505104699461095	-20.9256950211844	EASY	EASY
169	c_P15	2	CONTROL	0.00983752609853628	75.7509542727273	0.882215739853551	0.853351446662521	-0.497678253142721	1	1.8	7.5	8	7	high	0.545293727141982	-20.1395602709748	CONTROL	CONTROL
170	c_P15	2	DIFF	0.0603106065267272	76.0242311768293	1.20700472889135	-0.216903976574378	-0.512519465712997	0.25	10.4	7.5	8	7	high	0.285907695665728	-18.9918588991049	DIFF	DIFF
171	c_P15	2	EASY	0.91273283743079	88.6113469845679	1.49612421804072	-0.741284812996434	-1.0738887767847	1	5.4	7.5	8	7	high	-0.205553345994615	-17.3860996252444	EASY	EASY
172	c_P15	3	CONTROL	0.229135251609401	76.9868068953488	1.39743692185321	0.323116918068627	-0.497678253142721	1	2.4	7.5	8	7	high	-0.00418087743619592	-18.9308680458047	CONTROL	CONTROL
173	c_P15	3	DIFF	0.211281813044844	77.1079593771044	1.27173393549872	1.13550097045008	-0.554631706855245	0.25	10.8	7.5	8	7	high	-0.238804402744157	-16.8588458221758	DIFF	DIFF
174	c_P15	3	EASY	0.354887073622786	79.743314159322	1.23769924569277	0.0926463032597965	-0.953671520975848	1	6.8	7.5	8	7	high	0.247287315754352	-20.1305519153274	EASY	EASY
175	c_P15	4	CONTROL	-0.355508258192948	68.9125488631922	1.03941149799425	0.0824744957353371	-0.497678253142721	1	2.6	7.5	8	7	high	0.916985108190924	-22.833642508479	CONTROL	CONTROL
176	c_P15	4	DIFF	-0.00434494135786087	71.9215171509971	1.49372743729094	0.643728806131006	-0.795113231426087	0.5	8.2	7.5	8	7	high	-0.0594589321912663	-19.6375815061204	DIFF	DIFF
177	c_P15	4	EASY	0.590341466669426	83.0554951987179	1.32150190852757	0.326477720752878	-1.18802182060243	1	10.4	7.5	8	7	high	0.164393471954204	-20.2909840873532	EASY	EASY
178	c_P15	5	CONTROL	-0.446469722103508	65.9154245648415	1.68237363551411	0.586253290161915	-0.497678253142721	1	2.2	7.5	8	7	high	-1.1568647238564	-11.3317533237044	CONTROL	CONTROL
179	c_P15	5	DIFF	0.579264982501474	82.5585924341317	1.58366214978161	0.385549379171228	-0.186479811755338	0.25	12.6	7.5	8	7	high	-0.1082224665973	-18.5581537251353	DIFF	DIFF
180	c_P15	5	EASY	-0.0525158949884669	71.4384972688172	1.11626369823423	-0.412332532356805	-0.856119446984177	1	7.8	7.5	8	7	high	-0.105219244976204	-18.9956934216555	EASY	EASY
181	c_P16	0	CONTROL	1.08818059939568	87.6185950117647	-1.54411858652167	-0.743812725407863	-0.497678253142721	1	8.6	6.5	6	7	low	-1.29702011411022	-12.473091839832	CONTROL	CONTROL
182	c_P16	0	DIFF	1.58073979539799	90.5398890803571	-1.45122468636012	-2.71392874674589	1.93815806862202	1	12.2	6.5	6	7	low	-0.00763133807772809	-28.4205550634495	DIFF	DIFF
183	c_P16	0	EASY	1.78067906595937	97.498687648	-1.23071279419876	-2.40213092720412	0.599909223983164	1	10.6	6.5	6	7	low	-0.209459848501271	-23.0612263121218	EASY	EASY
184	c_P16	1	CONTROL	0.0162486264388717	68.9759288205128	-1.98895222418088	-1.384681015215	-0.497678253142721	1	7.4	6.5	6	7	low	0.317934214318082	-25.4888506679786	CONTROL	CONTROL
185	c_P16	1	DIFF	0.89855512341426	84.8073296097561	-1.28494575407434	-1.03979872149513	0.50111728351048	0.5	11.8	6.5	6	7	low	0.0288508414721445	-22.798025631787	DIFF	DIFF
186	c_P16	1	EASY	1.94099058018332	98.84091054375	-0.852489100270166	-2.38445809770833	-2.42073582451126	1	9.4	6.5	6	7	low	-0.120962907399179	-25.2270490212294	EASY	EASY
187	c_P16	2	CONTROL	-1.23927441936279	53.7409050777778	-0.622885970782054	0.111900858284009	-0.497678253142721	1	5.8	6.5	6	7	low	-0.435132815834999	-14.869441037537	CONTROL	CONTROL
188	c_P16	2	DIFF	0.740848056250079	92.458650609589	-0.969967641326843	-0.0332940629893252	1.0000432707202	0	12.2	6.5	6	7	low	0.982822260815917	-19.773796325953	DIFF	DIFF
190	c_P16	3	CONTROL	-1.00334713806801	56.2780505096774	-0.941724331751437	-0.209144323780845	-0.497678253142721	1	9.4	6.5	6	7	low	-0.0751032680864187	-18.2105530918814	CONTROL	CONTROL
191	c_P16	3	DIFF	0.766555131262863	95.4787301267606	-1.00654828074337	-0.311641538939884	1.68798579263719	1	11.6	6.5	6	7	low	0.6059358858173	-14.3179939609636	DIFF	DIFF
192	c_P16	3	EASY	-0.379156597642875	66.6280788461538	0.21613847629692	-1.913202813614	-1.27027323056492	1	12.2	6.5	6	7	low	0.0861058759865055	-19.4722693989998	EASY	EASY
193	c_P16	4	CONTROL	-0.755641515910328	60.7413101038961	-0.607523593915722	-0.566610929257208	-0.497678253142721	1	10	6.5	6	7	low	0.419890884906387	-20.8271111214696	CONTROL	CONTROL
194	c_P16	4	DIFF	1.01881039123374	95.4290480946746	-0.636784880176275	-1.99176180935909	0.463317642761756	0.5	14	6.5	6	7	low	0.853446994114397	-20.8535271347182	DIFF	DIFF
195	c_P16	4	EASY	0.129949502042215	74.5717108523207	0.0327232671786099	-1.48234557657316	-0.943661228651497	1	11.6	6.5	6	7	low	0.087906908870926	-20.2894875836238	EASY	EASY
196	c_P16	5	CONTROL	-1.19324495180364	56.3390124351852	-1.32181666803078	-1.54445388995777	-0.497678253142721	1	7.6	6.5	6	7	low	0.976989108593483	-20.4551630543511	CONTROL	CONTROL
197	c_P16	5	DIFF	0.796786630103148	94.2730395732484	-0.733369701744758	-0.0974730102691403	0.946113673801258	1	11.8	6.5	6	7	low	0.682702071930213	-16.6577494837935	DIFF	DIFF
198	c_P16	5	EASY	0.185549660315788	73.0493826666667	0.413867848665175	-2.26676962744262	-2.27148551099911	1	8.8	6.5	6	7	low	-0.460204060783261	-18.9395336189137	EASY	EASY
200	c_P17	0	DIFF	-0.268106644495527	84.5373412216495	-0.326531791884192	0.179515911174969	0.927251177623606	0.25	19	6	6	6	low	1.50608658400112	-12.5810447493569	DIFF	DIFF
201	c_P17	0	EASY	0.119050493200308	89.8712795402844	-0.152899237920363	0.477644873324895	0.919920198467565	0.75	13.8	6	6	6	low	0.816840867721379	-9.83253026053919	EASY	EASY
202	c_P17	1	CONTROL	-0.369745569723976	78.9998609716981	-0.223808873273591	0.22441444034835	-0.497678253142721	1	5.6	6	6	6	low	-0.459397290100594	-3.83202361346418	CONTROL	CONTROL
203	c_P17	1	DIFF	-0.3317527351137	80.4734809490741	-0.169922630209587	-0.131227347014276	-0.648934163764281	0.5	18.2	6	6	6	low	0.840554594796703	-11.2214052719797	DIFF	DIFF
204	c_P17	1	EASY	0.182168092138008	89.7006450701754	-0.0997346496153342	-0.333086854303693	-0.644977897027054	1	11.4	6	6	6	low	0.373221709083898	-8.04932589291706	EASY	EASY
205	c_P17	2	CONTROL	-0.424953038184808	80.1194645414365	-0.642808076879673	0.759277135468042	-0.497678253142721	1	6.4	6	6	6	low	0.293754668418329	-6.48528266449462	CONTROL	CONTROL
206	c_P17	2	DIFF	0.322298129863316	91.2733552265193	-0.526690197728884	0.770785624554415	-0.250774432126443	0.25	18	6	6	6	low	0.206310199207397	-7.74073773443903	DIFF	DIFF
207	c_P17	2	EASY	0.226822114490389	90.7822966981982	-0.086875890655837	-0.256477608757002	-0.383276458756351	1	10	6	6	6	low	0.888568871427777	-11.3767242435807	EASY	EASY
208	c_P17	3	CONTROL	-0.697962282249495	72.76528996875	-0.283599381111442	-0.125004829232413	-0.497678253142721	1	2.4	6	6	6	low	0.619854138766881	-10.9935768002068	CONTROL	CONTROL
209	c_P17	3	DIFF	-0.294141906326979	79.1417435254902	0.394389217559104	-0.242243957569629	0.267736219278146	0	14.6	6	6	6	low	-0.530913181181495	-4.48116942044155	DIFF	DIFF
210	c_P17	3	EASY	0.129712330563657	86.3167623261803	0.094122379758533	-0.0830453568400192	-0.0450925822671076	1	14.4	6	6	6	low	0.340456614811872	-10.2864223720185	EASY	EASY
211	c_P17	4	CONTROL	-1.30718749042551	60.2289003244681	-0.706005278970784	0.42616139371745	-0.497678253142721	1	3.2	6	6	6	low	0.760285277957666	-13.371962065161	CONTROL	CONTROL
212	c_P17	4	DIFF	-0.127901400580581	80.0912453869347	-0.457032371329073	0.639490406156806	0.402549909606651	0.5	17.2	6	6	6	low	0.119654686941447	-10.5477536848153	DIFF	DIFF
213	c_P17	4	EASY	0.122095847697476	82.8743980755556	-0.0390088127043988	0.399024045008228	-0.103900635659727	1	12.4	6	6	6	low	-0.370305822800183	-8.68823587630169	EASY	EASY
214	c_P17	5	CONTROL	-0.474632011859561	74.6252796371681	-0.296159802349352	0.0351070033379315	-0.497678253142721	1	5.6	6	6	6	low	-0.0779875217262144	-8.82415692440205	CONTROL	CONTROL
215	c_P17	5	DIFF	-0.0970477576608356	79.37823164	-0.366164345560737	1.54016529815914	0.186688651610316	0.25	15.8	6	6	6	low	-1.42282138937566	-1.56610599910787	DIFF	DIFF
216	c_P17	5	EASY	0.0834500009137396	83.3957114016393	0.106630390315624	-0.0101339495490412	-0.253675286682277	1	14	6	6	6	low	-0.190588449458145	-8.75703699407313	EASY	EASY
217	c_P18	0	CONTROL	-0.744147238928295	71.7218852553192	-1.14353568983736	-2.12883429568558	-0.497678253142721	1	8	7.5	7	8	high	0.94944581247266	-13.1304019406336	CONTROL	CONTROL
218	c_P18	0	DIFF	-1.18873733330591	62.31442892	-1.8177628142614	-2.44882812015809	0.107561992326922	1	13.4	7.5	7	8	high	-0.371120519613753	-7.46818860546628	DIFF	DIFF
219	c_P18	0	EASY	-1.67511187436741	52.9137769057971	-1.11161960101376	-2.58850658870669	-0.985268885899827	1	11	7.5	7	8	high	-0.557564882547955	-7.92209977452168	EASY	EASY
220	c_P18	1	CONTROL	-2.28744352387025	43.6247482991453	-1.40899175659677	-1.83719006452611	-0.497678253142721	1	6.8	7.5	7	8	high	3.04392804082662	-21.1778628734262	CONTROL	CONTROL
221	c_P18	1	DIFF	-1.55608939520111	55.1331180596027	-0.929567069596753	-1.09856130443091	0.404200644769603	1	13.6	7.5	7	8	high	0.489942588972554	-12.6822551105881	DIFF	DIFF
222	c_P18	1	EASY	-2.02902622591755	49.833289106599	-0.41960308204236	-2.34423375270704	0.0552703594000056	1	13.6	7.5	7	8	high	0.949757310356549	-11.551636252109	EASY	EASY
223	c_P18	2	CONTROL	-2.40307635569211	42.8980184516129	-1.33375824007594	-0.438101584216105	-0.497678253142721	1	9.2	7.5	7	8	high	4.58161262769549	-25.2417994797646	CONTROL	CONTROL
224	c_P18	2	DIFF	-0.650824208664738	75.4688741512605	-1.36790984601602	-0.883404998244946	1.38159003101919	0.25	14.4	7.5	7	8	high	-0.0776058848598875	-4.9913850736089	DIFF	DIFF
225	c_P18	2	EASY	-1.8289283419595	49.4686360860927	-0.992034553747225	-1.15371677377439	-0.295601340177763	1	9.6	7.5	7	8	high	0.131763766149236	-11.9227142845205	EASY	EASY
226	c_P18	3	CONTROL	-2.21697725619249	45.2343199469697	-1.25488419703358	-0.550432013135688	-0.497678253142721	1	8.4	7.5	7	8	high	0.515888879988495	-10.9932648699586	CONTROL	CONTROL
227	c_P18	3	DIFF	-0.461226873955342	78.8753356056338	-1.03817611082246	-0.996713680774473	1.21264163354071	1	13.4	7.5	7	8	high	1.0081626663234	-11.5070602778807	DIFF	DIFF
228	c_P18	3	EASY	-1.83442795359066	49.7970351256831	-0.64328380459788	-0.656828335502789	-0.374347546115858	1	9.4	7.5	7	8	high	0.420029037565964	-12.7832600587355	EASY	EASY
229	c_P18	4	CONTROL	-2.55865203042494	38.1413686	-1.33303658531696	-1.30901275772229	-0.497678253142721	1	4.2	7.5	7	8	high	0.202433742493161	-10.9194043261408	CONTROL	CONTROL
230	c_P18	4	DIFF	-0.669235797629221	71.7881122818792	-0.860685324432153	0.543748960099877	0.793453245072542	0.75	12.6	7.5	7	8	high	-0.633602172693754	-5.07195866108348	DIFF	DIFF
231	c_P18	4	EASY	-2.50015112556184	37.8117949763314	-0.682436598965385	-1.34036182782089	-1.18799272980464	1	7.4	7.5	7	8	high	-1.25033549940182	-7.00445763297957	EASY	EASY
232	c_P18	5	CONTROL	-2.41457286626283	41.3862925555556	-1.22618330189871	-1.76686050931804	-0.497678253142721	1	5.2	7.5	7	8	high	2.1322175152601	-17.3630501955292	CONTROL	CONTROL
233	c_P18	5	DIFF	0.467899799218653	94.0263552673797	-0.445373010642174	1.95548391967652	2.56213996653934	0.5	13.2	7.5	7	8	high	-0.831453654183543	0.102788558225996	DIFF	DIFF
234	c_P18	5	EASY	-1.55904698051905	56.7469492322581	-0.879008904764781	-1.33914061268856	-1.59390008165349	1	6	7.5	7	8	high	1.10658209619006	-13.9749632475641	EASY	EASY
