# Supplementary material for: Eye tracking cognitive load using pupil diameter and microsaccades with fixed gaze
Source: PLoS One. 2018 Sep 14;13(9):e0203629. doi: 10.1371/journal.pone.0203629 (PMC6138399; doi:10.1371/journal.pone.0203629)
Supplement: S3 File — The dataset was used for reliability analyses of NASA-TLX scale within the present study. (CSV) [file pone.0203629.s003.csv]

	subj	block	ttype	tlx1	tlx2	tlx3	tlx4	tlx5
1	c_P01	0	CONTROL	13	13	13	1	13
2	c_P01	0	CONTROL	13	13	13	1	13
3	c_P01	0	CONTROL	13	13	13	1	13
4	c_P01	0	CONTROL	13	13	13	1	13
5	c_P01	0	DIFF	21	21	21	20	21
6	c_P01	0	DIFF	21	21	21	20	21
7	c_P01	0	DIFF	21	21	21	20	21
8	c_P01	0	DIFF	21	21	21	20	21
9	c_P01	0	EASY	17	16	16	10	15
10	c_P01	0	EASY	17	16	16	10	15
11	c_P01	0	EASY	17	16	16	10	15
12	c_P01	0	EASY	17	16	16	10	15
13	c_P01	1	CONTROL	9	9	9	1	9
14	c_P01	1	CONTROL	9	9	9	1	9
15	c_P01	1	CONTROL	9	9	9	1	9
16	c_P01	1	CONTROL	9	9	9	1	9
17	c_P01	1	EASY	15	15	15	2	14
18	c_P01	1	EASY	15	15	15	2	14
19	c_P01	1	EASY	15	15	15	2	14
20	c_P01	1	EASY	15	15	15	2	14
21	c_P01	1	DIFF	21	21	9	21	21
22	c_P01	1	DIFF	21	21	9	21	21
23	c_P01	1	DIFF	21	21	9	21	21
24	c_P01	1	DIFF	21	21	9	21	21
25	c_P01	2	CONTROL	9	13	13	9	13
26	c_P01	2	CONTROL	9	13	13	9	13
27	c_P01	2	CONTROL	9	13	13	9	13
28	c_P01	2	CONTROL	9	13	13	9	13
29	c_P01	2	EASY	20	17	17	21	21
30	c_P01	2	EASY	20	17	17	21	21
31	c_P01	2	EASY	20	17	17	21	21
32	c_P01	2	EASY	20	17	17	21	21
33	c_P01	2	DIFF	20	21	17	21	20
34	c_P01	2	DIFF	20	21	17	21	20
35	c_P01	2	DIFF	20	21	17	21	20
36	c_P01	2	DIFF	20	21	17	21	20
37	c_P01	3	CONTROL	10	12	12	2	10
38	c_P01	3	CONTROL	10	12	12	2	10
39	c_P01	3	CONTROL	10	12	12	2	10
40	c_P01	3	CONTROL	10	12	12	2	10
41	c_P01	3	DIFF	21	21	11	21	21
42	c_P01	3	DIFF	21	21	11	21	21
43	c_P01	3	DIFF	21	21	11	21	21
44	c_P01	3	DIFF	21	21	11	21	21
45	c_P01	3	EASY	21	21	14	21	21
46	c_P01	3	EASY	21	21	14	21	21
47	c_P01	3	EASY	21	21	14	21	21
48	c_P01	3	EASY	21	21	14	21	21
49	c_P01	4	CONTROL	9	9	9	1	6
50	c_P01	4	CONTROL	9	9	9	1	6
51	c_P01	4	CONTROL	9	9	9	1	6
52	c_P01	4	CONTROL	9	9	9	1	6
53	c_P01	4	DIFF	21	21	21	21	21
54	c_P01	4	DIFF	21	21	21	21	21
55	c_P01	4	DIFF	21	21	21	21	21
56	c_P01	4	DIFF	21	21	21	21	21
57	c_P01	4	EASY	20	20	10	21	20
58	c_P01	4	EASY	20	20	10	21	20
59	c_P01	4	EASY	20	20	10	21	20
60	c_P01	4	EASY	20	20	10	21	20
61	c_P01	5	CONTROL	15	15	6	2	6
62	c_P01	5	CONTROL	15	15	6	2	6
63	c_P01	5	CONTROL	15	15	6	2	6
64	c_P01	5	CONTROL	15	15	6	2	6
65	c_P01	5	EASY	16	16	15	15	20
66	c_P01	5	EASY	16	16	15	15	20
67	c_P01	5	EASY	16	16	15	15	20
68	c_P01	5	EASY	16	16	15	15	20
69	c_P01	5	DIFF	20	20	10	21	21
70	c_P01	5	DIFF	20	20	10	21	21
71	c_P01	5	DIFF	20	20	10	21	21
72	c_P01	5	DIFF	20	20	10	21	21
73	c_P02	0	CONTROL	1	1	3	4	2
74	c_P02	0	CONTROL	1	1	3	4	2
75	c_P02	0	CONTROL	1	1	3	4	2
76	c_P02	0	CONTROL	1	1	3	4	2
77	c_P02	0	DIFF	20	16	15	13	16
78	c_P02	0	DIFF	20	16	15	13	16
79	c_P02	0	DIFF	20	16	15	13	16
80	c_P02	0	DIFF	20	16	15	13	16
81	c_P02	0	EASY	10	9	11	4	5
82	c_P02	0	EASY	10	9	11	4	5
83	c_P02	0	EASY	10	9	11	4	5
84	c_P02	0	EASY	10	9	11	4	5
85	c_P02	1	CONTROL	3	3	1	1	4
86	c_P02	1	CONTROL	3	3	1	1	4
87	c_P02	1	CONTROL	3	3	1	1	4
88	c_P02	1	CONTROL	3	3	1	1	4
89	c_P02	1	DIFF	18	14	15	9	17
90	c_P02	1	DIFF	18	14	15	9	17
91	c_P02	1	DIFF	18	14	15	9	17
92	c_P02	1	DIFF	18	14	15	9	17
93	c_P02	1	EASY	13	8	6	2	5
94	c_P02	1	EASY	13	8	6	2	5
95	c_P02	1	EASY	13	8	6	2	5
96	c_P02	1	EASY	13	8	6	2	5
97	c_P02	2	CONTROL	1	2	5	1	3
98	c_P02	2	CONTROL	1	2	5	1	3
99	c_P02	2	CONTROL	1	2	5	1	3
100	c_P02	2	CONTROL	1	2	5	1	3
101	c_P02	2	EASY	13	10	12	3	8
102	c_P02	2	EASY	13	10	12	3	8
103	c_P02	2	EASY	13	10	12	3	8
104	c_P02	2	EASY	13	10	12	3	8
105	c_P02	2	DIFF	19	15	16	10	18
106	c_P02	2	DIFF	19	15	16	10	18
107	c_P02	2	DIFF	19	15	16	10	18
108	c_P02	2	DIFF	19	15	16	10	18
109	c_P02	3	CONTROL	1	4	6	1	2
110	c_P02	3	CONTROL	1	4	6	1	2
111	c_P02	3	CONTROL	1	4	6	1	2
112	c_P02	3	CONTROL	1	4	6	1	2
113	c_P02	3	EASY	12	11	8	3	12
114	c_P02	3	EASY	12	11	8	3	12
115	c_P02	3	EASY	12	11	8	3	12
116	c_P02	3	EASY	12	11	8	3	12
117	c_P02	3	DIFF	20	16	15	14	18
118	c_P02	3	DIFF	20	16	15	14	18
119	c_P02	3	DIFF	20	16	15	14	18
120	c_P02	3	DIFF	20	16	15	14	18
121	c_P02	4	CONTROL	1	1	5	1	2
122	c_P02	4	CONTROL	1	1	5	1	2
123	c_P02	4	CONTROL	1	1	5	1	2
124	c_P02	4	CONTROL	1	1	5	1	2
125	c_P02	4	EASY	12	10	13	2	13
126	c_P02	4	EASY	12	10	13	2	13
127	c_P02	4	EASY	12	10	13	2	13
128	c_P02	4	EASY	12	10	13	2	13
129	c_P02	4	DIFF	19	16	18	9	18
130	c_P02	4	DIFF	19	16	18	9	18
131	c_P02	4	DIFF	19	16	18	9	18
132	c_P02	4	DIFF	19	16	18	9	18
133	c_P02	5	CONTROL	2	3	4	2	2
134	c_P02	5	CONTROL	2	3	4	2	2
135	c_P02	5	CONTROL	2	3	4	2	2
136	c_P02	5	CONTROL	2	3	4	2	2
137	c_P02	5	DIFF	20	15	13	6	20
138	c_P02	5	DIFF	20	15	13	6	20
139	c_P02	5	DIFF	20	15	13	6	20
140	c_P02	5	DIFF	20	15	13	6	20
141	c_P02	5	EASY	13	10	9	4	15
142	c_P02	5	EASY	13	10	9	4	15
143	c_P02	5	EASY	13	10	9	4	15
144	c_P02	5	EASY	13	10	9	4	15
145	c_P04	0	CONTROL	1	14	7	2	12
146	c_P04	0	CONTROL	1	14	7	2	12
147	c_P04	0	CONTROL	1	14	7	2	12
148	c_P04	0	CONTROL	1	14	7	2	12
149	c_P04	0	DIFF	16	5	11	8	16
150	c_P04	0	DIFF	16	5	11	8	16
151	c_P04	0	DIFF	16	5	11	8	16
152	c_P04	0	DIFF	16	5	11	8	16
153	c_P04	0	EASY	12	1	5	1	1
154	c_P04	0	EASY	12	1	5	1	1
155	c_P04	0	EASY	12	1	5	1	1
156	c_P04	0	EASY	12	1	5	1	1
157	c_P04	1	CONTROL	1	13	1	1	12
158	c_P04	1	CONTROL	1	13	1	1	12
159	c_P04	1	CONTROL	1	13	1	1	12
160	c_P04	1	CONTROL	1	13	1	1	12
161	c_P04	1	EASY	1	11	7	2	1
162	c_P04	1	EASY	1	11	7	2	1
163	c_P04	1	EASY	1	11	7	2	1
164	c_P04	1	EASY	1	11	7	2	1
165	c_P04	1	DIFF	17	11	8	9	13
166	c_P04	1	DIFF	17	11	8	9	13
167	c_P04	1	DIFF	17	11	8	9	13
168	c_P04	1	DIFF	17	11	8	9	13
169	c_P04	2	CONTROL	1	13	1	1	7
170	c_P04	2	CONTROL	1	13	1	1	7
171	c_P04	2	CONTROL	1	13	1	1	7
172	c_P04	2	CONTROL	1	13	1	1	7
173	c_P04	2	EASY	1	11	4	2	11
174	c_P04	2	EASY	1	11	4	2	11
175	c_P04	2	EASY	1	11	4	2	11
176	c_P04	2	EASY	1	11	4	2	11
177	c_P04	2	DIFF	17	11	6	3	11
178	c_P04	2	DIFF	17	11	6	3	11
179	c_P04	2	DIFF	17	11	6	3	11
180	c_P04	2	DIFF	17	11	6	3	11
181	c_P04	3	CONTROL	1	5	1	1	1
182	c_P04	3	CONTROL	1	5	1	1	1
183	c_P04	3	CONTROL	1	5	1	1	1
184	c_P04	3	CONTROL	1	5	1	1	1
185	c_P04	3	DIFF	18	11	7	4	16
186	c_P04	3	DIFF	18	11	7	4	16
187	c_P04	3	DIFF	18	11	7	4	16
188	c_P04	3	DIFF	18	11	7	4	16
189	c_P04	3	EASY	11	11	1	6	1
190	c_P04	3	EASY	11	11	1	6	1
191	c_P04	3	EASY	11	11	1	6	1
192	c_P04	3	EASY	11	11	1	6	1
193	c_P04	4	CONTROL	1	5	1	1	1
194	c_P04	4	CONTROL	1	5	1	1	1
195	c_P04	4	CONTROL	1	5	1	1	1
196	c_P04	4	CONTROL	1	5	1	1	1
197	c_P04	4	EASY	1	1	1	4	4
198	c_P04	4	EASY	1	1	1	4	4
199	c_P04	4	EASY	1	1	1	4	4
200	c_P04	4	EASY	1	1	1	4	4
201	c_P04	4	DIFF	17	11	8	6	16
202	c_P04	4	DIFF	17	11	8	6	16
203	c_P04	4	DIFF	17	11	8	6	16
204	c_P04	4	DIFF	17	11	8	6	16
205	c_P04	5	CONTROL	1	11	1	1	1
206	c_P04	5	CONTROL	1	11	1	1	1
207	c_P04	5	CONTROL	1	11	1	1	1
208	c_P04	5	CONTROL	1	11	1	1	1
209	c_P04	5	DIFF	16	1	6	6	16
210	c_P04	5	DIFF	16	1	6	6	16
211	c_P04	5	DIFF	16	1	6	6	16
212	c_P04	5	DIFF	16	1	6	6	16
213	c_P04	5	EASY	1	1	6	1	1
214	c_P04	5	EASY	1	1	6	1	1
215	c_P04	5	EASY	1	1	6	1	1
216	c_P04	5	EASY	1	1	6	1	1
217	c_P05	0	CONTROL	20	20	11	3	19
218	c_P05	0	CONTROL	20	20	11	3	19
219	c_P05	0	CONTROL	20	20	11	3	19
220	c_P05	0	CONTROL	20	20	11	3	19
221	c_P05	0	DIFF	21	21	16	21	21
222	c_P05	0	DIFF	21	21	16	21	21
223	c_P05	0	DIFF	21	21	16	21	21
224	c_P05	0	DIFF	21	21	16	21	21
225	c_P05	0	EASY	18	18	12	9	17
226	c_P05	0	EASY	18	18	12	9	17
227	c_P05	0	EASY	18	18	12	9	17
228	c_P05	0	EASY	18	18	12	9	17
229	c_P05	1	CONTROL	7	7	7	1	14
230	c_P05	1	CONTROL	7	7	7	1	14
231	c_P05	1	CONTROL	7	7	7	1	14
232	c_P05	1	CONTROL	7	7	7	1	14
233	c_P05	1	EASY	12	12	11	2	17
234	c_P05	1	EASY	12	12	11	2	17
235	c_P05	1	EASY	12	12	11	2	17
236	c_P05	1	EASY	12	12	11	2	17
237	c_P05	1	DIFF	18	15	11	13	15
238	c_P05	1	DIFF	18	15	11	13	15
239	c_P05	1	DIFF	18	15	11	13	15
240	c_P05	1	DIFF	18	15	11	13	15
241	c_P05	2	CONTROL	3	18	13	1	13
242	c_P05	2	CONTROL	3	18	13	1	13
243	c_P05	2	CONTROL	3	18	13	1	13
244	c_P05	2	CONTROL	3	18	13	1	13
245	c_P05	2	EASY	13	16	11	4	16
246	c_P05	2	EASY	13	16	11	4	16
247	c_P05	2	EASY	13	16	11	4	16
248	c_P05	2	EASY	13	16	11	4	16
249	c_P05	2	DIFF	19	14	11	17	19
250	c_P05	2	DIFF	19	14	11	17	19
251	c_P05	2	DIFF	19	14	11	17	19
252	c_P05	2	DIFF	19	14	11	17	19
253	c_P05	3	CONTROL	11	16	11	1	11
254	c_P05	3	CONTROL	11	16	11	1	11
255	c_P05	3	CONTROL	11	16	11	1	11
256	c_P05	3	CONTROL	11	16	11	1	11
257	c_P05	3	DIFF	20	15	11	17	12
258	c_P05	3	DIFF	20	15	11	17	12
259	c_P05	3	DIFF	20	15	11	17	12
260	c_P05	3	DIFF	20	15	11	17	12
261	c_P05	3	EASY	12	18	11	7	13
262	c_P05	3	EASY	12	18	11	7	13
263	c_P05	3	EASY	12	18	11	7	13
264	c_P05	3	EASY	12	18	11	7	13
265	c_P05	4	CONTROL	4	8	11	1	6
266	c_P05	4	CONTROL	4	8	11	1	6
267	c_P05	4	CONTROL	4	8	11	1	6
268	c_P05	4	CONTROL	4	8	11	1	6
269	c_P05	4	EASY	15	17	12	13	10
270	c_P05	4	EASY	15	17	12	13	10
271	c_P05	4	EASY	15	17	12	13	10
272	c_P05	4	EASY	15	17	12	13	10
273	c_P05	4	DIFF	19	16	11	19	7
274	c_P05	4	DIFF	19	16	11	19	7
275	c_P05	4	DIFF	19	16	11	19	7
276	c_P05	4	DIFF	19	16	11	19	7
277	c_P05	5	CONTROL	11	14	11	11	11
278	c_P05	5	CONTROL	11	14	11	11	11
279	c_P05	5	CONTROL	11	14	11	11	11
280	c_P05	5	CONTROL	11	14	11	11	11
281	c_P05	5	DIFF	21	21	11	19	12
282	c_P05	5	DIFF	21	21	11	19	12
283	c_P05	5	DIFF	21	21	11	19	12
284	c_P05	5	DIFF	21	21	11	19	12
285	c_P05	5	EASY	18	21	11	11	13
286	c_P05	5	EASY	18	21	11	11	13
287	c_P05	5	EASY	18	21	11	11	13
288	c_P05	5	EASY	18	21	11	11	13
289	c_P06	0	CONTROL	3	3	3	1	2
290	c_P06	0	CONTROL	3	3	3	1	2
291	c_P06	0	CONTROL	3	3	3	1	2
292	c_P06	0	CONTROL	3	3	3	1	2
293	c_P06	0	DIFF	13	3	13	17	15
294	c_P06	0	DIFF	13	3	13	17	15
295	c_P06	0	DIFF	13	3	13	17	15
296	c_P06	0	DIFF	13	3	13	17	15
297	c_P06	0	EASY	2	1	2	4	2
298	c_P06	0	EASY	2	1	2	4	2
299	c_P06	0	EASY	2	1	2	4	2
300	c_P06	0	EASY	2	1	2	4	2
301	c_P06	1	CONTROL	1	1	2	1	2
302	c_P06	1	CONTROL	1	1	2	1	2
303	c_P06	1	CONTROL	1	1	2	1	2
304	c_P06	1	CONTROL	1	1	2	1	2
305	c_P06	1	EASY	3	1	3	4	4
306	c_P06	1	EASY	3	1	3	4	4
307	c_P06	1	EASY	3	1	3	4	4
308	c_P06	1	EASY	3	1	3	4	4
309	c_P06	1	DIFF	5	1	4	11	13
310	c_P06	1	DIFF	5	1	4	11	13
311	c_P06	1	DIFF	5	1	4	11	13
312	c_P06	1	DIFF	5	1	4	11	13
313	c_P06	2	CONTROL	1	1	1	1	1
314	c_P06	2	CONTROL	1	1	1	1	1
315	c_P06	2	CONTROL	1	1	1	1	1
316	c_P06	2	CONTROL	1	1	1	1	1
317	c_P06	2	EASY	2	1	5	7	4
318	c_P06	2	EASY	2	1	5	7	4
319	c_P06	2	EASY	2	1	5	7	4
320	c_P06	2	EASY	2	1	5	7	4
321	c_P06	2	DIFF	2	1	6	6	14
322	c_P06	2	DIFF	2	1	6	6	14
323	c_P06	2	DIFF	2	1	6	6	14
324	c_P06	2	DIFF	2	1	6	6	14
325	c_P06	3	CONTROL	1	1	6	2	3
326	c_P06	3	CONTROL	1	1	6	2	3
327	c_P06	3	CONTROL	1	1	6	2	3
328	c_P06	3	CONTROL	1	1	6	2	3
329	c_P06	3	DIFF	2	1	4	5	15
330	c_P06	3	DIFF	2	1	4	5	15
331	c_P06	3	DIFF	2	1	4	5	15
332	c_P06	3	DIFF	2	1	4	5	15
333	c_P06	3	EASY	2	1	1	4	16
334	c_P06	3	EASY	2	1	1	4	16
335	c_P06	3	EASY	2	1	1	4	16
336	c_P06	3	EASY	2	1	1	4	16
337	c_P06	4	CONTROL	1	1	2	1	2
338	c_P06	4	CONTROL	1	1	2	1	2
339	c_P06	4	CONTROL	1	1	2	1	2
340	c_P06	4	CONTROL	1	1	2	1	2
341	c_P06	4	EASY	1	1	2	13	4
342	c_P06	4	EASY	1	1	2	13	4
343	c_P06	4	EASY	1	1	2	13	4
344	c_P06	4	EASY	1	1	2	13	4
345	c_P06	4	DIFF	2	1	1	4	16
346	c_P06	4	DIFF	2	1	1	4	16
347	c_P06	4	DIFF	2	1	1	4	16
348	c_P06	4	DIFF	2	1	1	4	16
349	c_P06	5	CONTROL	2	1	2	2	3
350	c_P06	5	CONTROL	2	1	2	2	3
351	c_P06	5	CONTROL	2	1	2	2	3
352	c_P06	5	CONTROL	2	1	2	2	3
353	c_P06	5	DIFF	1	1	2	4	19
354	c_P06	5	DIFF	1	1	2	4	19
355	c_P06	5	DIFF	1	1	2	4	19
356	c_P06	5	DIFF	1	1	2	4	19
357	c_P06	5	EASY	2	1	1	2	20
358	c_P06	5	EASY	2	1	1	2	20
359	c_P06	5	EASY	2	1	1	2	20
360	c_P06	5	EASY	2	1	1	2	20
361	c_P07	0	CONTROL	1	2	1	1	1
362	c_P07	0	CONTROL	1	2	1	1	1
363	c_P07	0	CONTROL	1	2	1	1	1
364	c_P07	0	CONTROL	1	2	1	1	1
365	c_P07	0	DIFF	18	4	14	15	9
366	c_P07	0	DIFF	18	4	14	15	9
367	c_P07	0	DIFF	18	4	14	15	9
368	c_P07	0	DIFF	18	4	14	15	9
369	c_P07	0	EASY	7	2	2	6	6
370	c_P07	0	EASY	7	2	2	6	6
371	c_P07	0	EASY	7	2	2	6	6
372	c_P07	0	EASY	7	2	2	6	6
373	c_P07	1	CONTROL	1	3	2	2	2
374	c_P07	1	CONTROL	1	3	2	2	2
375	c_P07	1	CONTROL	1	3	2	2	2
376	c_P07	1	CONTROL	1	3	2	2	2
377	c_P07	1	EASY	2	2	2	3	4
378	c_P07	1	EASY	2	2	2	3	4
379	c_P07	1	EASY	2	2	2	3	4
380	c_P07	1	EASY	2	2	2	3	4
381	c_P07	1	DIFF	19	5	11	13	19
382	c_P07	1	DIFF	19	5	11	13	19
383	c_P07	1	DIFF	19	5	11	13	19
384	c_P07	1	DIFF	19	5	11	13	19
385	c_P07	2	CONTROL	2	4	1	3	12
386	c_P07	2	CONTROL	2	4	1	3	12
387	c_P07	2	CONTROL	2	4	1	3	12
388	c_P07	2	CONTROL	2	4	1	3	12
389	c_P07	2	EASY	3	2	2	7	11
390	c_P07	2	EASY	3	2	2	7	11
391	c_P07	2	EASY	3	2	2	7	11
392	c_P07	2	EASY	3	2	2	7	11
393	c_P07	2	DIFF	17	3	3	16	17
394	c_P07	2	DIFF	17	3	3	16	17
395	c_P07	2	DIFF	17	3	3	16	17
396	c_P07	2	DIFF	17	3	3	16	17
397	c_P07	3	CONTROL	1	2	1	1	2
398	c_P07	3	CONTROL	1	2	1	1	2
399	c_P07	3	CONTROL	1	2	1	1	2
400	c_P07	3	CONTROL	1	2	1	1	2
401	c_P07	3	DIFF	13	2	2	4	13
402	c_P07	3	DIFF	13	2	2	4	13
403	c_P07	3	DIFF	13	2	2	4	13
404	c_P07	3	DIFF	13	2	2	4	13
405	c_P07	3	EASY	2	2	2	2	3
406	c_P07	3	EASY	2	2	2	2	3
407	c_P07	3	EASY	2	2	2	2	3
408	c_P07	3	EASY	2	2	2	2	3
409	c_P07	4	CONTROL	2	5	1	2	3
410	c_P07	4	CONTROL	2	5	1	2	3
411	c_P07	4	CONTROL	2	5	1	2	3
412	c_P07	4	CONTROL	2	5	1	2	3
413	c_P07	4	EASY	15	7	1	19	11
414	c_P07	4	EASY	15	7	1	19	11
415	c_P07	4	EASY	15	7	1	19	11
416	c_P07	4	EASY	15	7	1	19	11
417	c_P07	4	DIFF	15	3	2	17	14
418	c_P07	4	DIFF	15	3	2	17	14
419	c_P07	4	DIFF	15	3	2	17	14
420	c_P07	4	DIFF	15	3	2	17	14
421	c_P07	5	CONTROL	2	1	1	1	1
422	c_P07	5	CONTROL	2	1	1	1	1
423	c_P07	5	CONTROL	2	1	1	1	1
424	c_P07	5	CONTROL	2	1	1	1	1
425	c_P07	5	DIFF	19	5	4	14	19
426	c_P07	5	DIFF	19	5	4	14	19
427	c_P07	5	DIFF	19	5	4	14	19
428	c_P07	5	DIFF	19	5	4	14	19
429	c_P07	5	EASY	4	2	3	3	3
430	c_P07	5	EASY	4	2	3	3	3
431	c_P07	5	EASY	4	2	3	3	3
432	c_P07	5	EASY	4	2	3	3	3
433	c_P08	0	CONTROL	1	1	2	2	1
434	c_P08	0	CONTROL	1	1	2	2	1
435	c_P08	0	CONTROL	1	1	2	2	1
436	c_P08	0	CONTROL	1	1	2	2	1
437	c_P08	0	EASY	7	7	2	1	11
438	c_P08	0	EASY	7	7	2	1	11
439	c_P08	0	EASY	7	7	2	1	11
440	c_P08	0	EASY	7	7	2	1	11
441	c_P08	0	DIFF	15	4	4	11	14
442	c_P08	0	DIFF	15	4	4	11	14
443	c_P08	0	DIFF	15	4	4	11	14
444	c_P08	0	DIFF	15	4	4	11	14
445	c_P08	1	CONTROL	1	2	1	1	1
446	c_P08	1	CONTROL	1	2	1	1	1
447	c_P08	1	CONTROL	1	2	1	1	1
448	c_P08	1	CONTROL	1	2	1	1	1
449	c_P08	1	EASY	4	4	2	1	2
450	c_P08	1	EASY	4	4	2	1	2
451	c_P08	1	EASY	4	4	2	1	2
452	c_P08	1	EASY	4	4	2	1	2
453	c_P08	1	DIFF	11	4	2	8	10
454	c_P08	1	DIFF	11	4	2	8	10
455	c_P08	1	DIFF	11	4	2	8	10
456	c_P08	1	DIFF	11	4	2	8	10
457	c_P08	2	CONTROL	1	2	2	1	2
458	c_P08	2	CONTROL	1	2	2	1	2
459	c_P08	2	CONTROL	1	2	2	1	2
460	c_P08	2	CONTROL	1	2	2	1	2
461	c_P08	2	DIFF	8	6	5	8	8
462	c_P08	2	DIFF	8	6	5	8	8
463	c_P08	2	DIFF	8	6	5	8	8
464	c_P08	2	DIFF	8	6	5	8	8
465	c_P08	2	EASY	1	2	2	1	2
466	c_P08	2	EASY	1	2	2	1	2
467	c_P08	2	EASY	1	2	2	1	2
468	c_P08	2	EASY	1	2	2	1	2
469	c_P08	3	CONTROL	1	2	1	1	3
470	c_P08	3	CONTROL	1	2	1	1	3
471	c_P08	3	CONTROL	1	2	1	1	3
472	c_P08	3	CONTROL	1	2	1	1	3
473	c_P08	3	DIFF	8	3	4	7	8
474	c_P08	3	DIFF	8	3	4	7	8
475	c_P08	3	DIFF	8	3	4	7	8
476	c_P08	3	DIFF	8	3	4	7	8
477	c_P08	3	EASY	1	1	3	1	3
478	c_P08	3	EASY	1	1	3	1	3
479	c_P08	3	EASY	1	1	3	1	3
480	c_P08	3	EASY	1	1	3	1	3
481	c_P08	4	CONTROL	1	1	1	1	1
482	c_P08	4	CONTROL	1	1	1	1	1
483	c_P08	4	CONTROL	1	1	1	1	1
484	c_P08	4	CONTROL	1	1	1	1	1
485	c_P08	4	EASY	3	4	3	2	5
486	c_P08	4	EASY	3	4	3	2	5
487	c_P08	4	EASY	3	4	3	2	5
488	c_P08	4	EASY	3	4	3	2	5
489	c_P08	4	DIFF	7	7	2	4	11
490	c_P08	4	DIFF	7	7	2	4	11
491	c_P08	4	DIFF	7	7	2	4	11
492	c_P08	4	DIFF	7	7	2	4	11
493	c_P08	5	CONTROL	1	2	2	2	3
494	c_P08	5	CONTROL	1	2	2	2	3
495	c_P08	5	CONTROL	1	2	2	2	3
496	c_P08	5	CONTROL	1	2	2	2	3
497	c_P08	5	DIFF	4	3	12	9	12
498	c_P08	5	DIFF	4	3	12	9	12
499	c_P08	5	DIFF	4	3	12	9	12
500	c_P08	5	DIFF	4	3	12	9	12
501	c_P08	5	EASY	3	3	3	1	4
502	c_P08	5	EASY	3	3	3	1	4
503	c_P08	5	EASY	3	3	3	1	4
504	c_P08	5	EASY	3	3	3	1	4
505	c_P09	0	CONTROL	10	7	12	13	12
506	c_P09	0	CONTROL	10	7	12	13	12
507	c_P09	0	CONTROL	10	7	12	13	12
508	c_P09	0	CONTROL	10	7	12	13	12
509	c_P09	0	DIFF	12	10	10	10	13
510	c_P09	0	DIFF	12	10	10	10	13
511	c_P09	0	DIFF	12	10	10	10	13
512	c_P09	0	DIFF	12	10	10	10	13
513	c_P09	0	EASY	7	7	12	9	5
514	c_P09	0	EASY	7	7	12	9	5
515	c_P09	0	EASY	7	7	12	9	5
516	c_P09	0	EASY	7	7	12	9	5
517	c_P09	1	CONTROL	9	9	9	10	12
518	c_P09	1	CONTROL	9	9	9	10	12
519	c_P09	1	CONTROL	9	9	9	10	12
520	c_P09	1	CONTROL	9	9	9	10	12
521	c_P09	1	DIFF	12	12	12	14	12
522	c_P09	1	DIFF	12	12	12	14	12
523	c_P09	1	DIFF	12	12	12	14	12
524	c_P09	1	DIFF	12	12	12	14	12
525	c_P09	1	EASY	8	8	10	10	13
526	c_P09	1	EASY	8	8	10	10	13
527	c_P09	1	EASY	8	8	10	10	13
528	c_P09	1	EASY	8	8	10	10	13
529	c_P09	2	CONTROL	6	6	6	13	6
530	c_P09	2	CONTROL	6	6	6	13	6
531	c_P09	2	CONTROL	6	6	6	13	6
532	c_P09	2	CONTROL	6	6	6	13	6
533	c_P09	2	EASY	7	7	8	9	11
534	c_P09	2	EASY	7	7	8	9	11
535	c_P09	2	EASY	7	7	8	9	11
536	c_P09	2	EASY	7	7	8	9	11
537	c_P09	2	DIFF	9	9	11	12	12
538	c_P09	2	DIFF	9	9	11	12	12
539	c_P09	2	DIFF	9	9	11	12	12
540	c_P09	2	DIFF	9	9	11	12	12
541	c_P09	3	CONTROL	10	10	11	9	6
542	c_P09	3	CONTROL	10	10	11	9	6
543	c_P09	3	CONTROL	10	10	11	9	6
544	c_P09	3	CONTROL	10	10	11	9	6
545	c_P09	3	EASY	9	9	7	9	6
546	c_P09	3	EASY	9	9	7	9	6
547	c_P09	3	EASY	9	9	7	9	6
548	c_P09	3	EASY	9	9	7	9	6
549	c_P09	3	DIFF	10	10	10	12	12
550	c_P09	3	DIFF	10	10	10	12	12
551	c_P09	3	DIFF	10	10	10	12	12
552	c_P09	3	DIFF	10	10	10	12	12
553	c_P09	4	CONTROL	11	11	7	10	6
554	c_P09	4	CONTROL	11	11	7	10	6
555	c_P09	4	CONTROL	11	11	7	10	6
556	c_P09	4	CONTROL	11	11	7	10	6
557	c_P09	4	EASY	10	10	8	6	8
558	c_P09	4	EASY	10	10	8	6	8
559	c_P09	4	EASY	10	10	8	6	8
560	c_P09	4	EASY	10	10	8	6	8
561	c_P09	4	DIFF	10	10	9	10	12
562	c_P09	4	DIFF	10	10	9	10	12
563	c_P09	4	DIFF	10	10	9	10	12
564	c_P09	4	DIFF	10	10	9	10	12
565	c_P09	5	CONTROL	10	10	9	7	5
566	c_P09	5	CONTROL	10	10	9	7	5
567	c_P09	5	CONTROL	10	10	9	7	5
568	c_P09	5	CONTROL	10	10	9	7	5
569	c_P09	5	DIFF	10	10	7	8	12
570	c_P09	5	DIFF	10	10	7	8	12
571	c_P09	5	DIFF	10	10	7	8	12
572	c_P09	5	DIFF	10	10	7	8	12
573	c_P09	5	EASY	10	10	8	5	8
574	c_P09	5	EASY	10	10	8	5	8
575	c_P09	5	EASY	10	10	8	5	8
576	c_P09	5	EASY	10	10	8	5	8
577	c_P10	0	CONTROL	2	7	2	1	1
578	c_P10	0	CONTROL	2	7	2	1	1
579	c_P10	0	CONTROL	2	7	2	1	1
580	c_P10	0	CONTROL	2	7	2	1	1
581	c_P10	0	DIFF	15	15	6	21	13
582	c_P10	0	DIFF	15	15	6	21	13
583	c_P10	0	DIFF	15	15	6	21	13
584	c_P10	0	DIFF	15	15	6	21	13
585	c_P10	0	EASY	9	9	5	3	2
586	c_P10	0	EASY	9	9	5	3	2
587	c_P10	0	EASY	9	9	5	3	2
588	c_P10	0	EASY	9	9	5	3	2
589	c_P10	1	CONTROL	1	1	1	1	1
590	c_P10	1	CONTROL	1	1	1	1	1
591	c_P10	1	CONTROL	1	1	1	1	1
592	c_P10	1	CONTROL	1	1	1	1	1
593	c_P10	1	EASY	3	10	1	1	4
594	c_P10	1	EASY	3	10	1	1	4
595	c_P10	1	EASY	3	10	1	1	4
596	c_P10	1	EASY	3	10	1	1	4
597	c_P10	1	DIFF	20	11	3	19	20
598	c_P10	1	DIFF	20	11	3	19	20
599	c_P10	1	DIFF	20	11	3	19	20
600	c_P10	1	DIFF	20	11	3	19	20
601	c_P10	2	CONTROL	1	4	1	1	1
602	c_P10	2	CONTROL	1	4	1	1	1
603	c_P10	2	CONTROL	1	4	1	1	1
604	c_P10	2	CONTROL	1	4	1	1	1
605	c_P10	2	DIFF	20	13	1	12	19
606	c_P10	2	DIFF	20	13	1	12	19
607	c_P10	2	DIFF	20	13	1	12	19
608	c_P10	2	DIFF	20	13	1	12	19
609	c_P10	2	EASY	1	6	1	1	1
610	c_P10	2	EASY	1	6	1	1	1
611	c_P10	2	EASY	1	6	1	1	1
612	c_P10	2	EASY	1	6	1	1	1
613	c_P10	3	CONTROL	1	7	1	1	1
614	c_P10	3	CONTROL	1	7	1	1	1
615	c_P10	3	CONTROL	1	7	1	1	1
616	c_P10	3	CONTROL	1	7	1	1	1
617	c_P10	3	EASY	1	9	1	9	1
618	c_P10	3	EASY	1	9	1	9	1
619	c_P10	3	EASY	1	9	1	9	1
620	c_P10	3	EASY	1	9	1	9	1
621	c_P10	3	DIFF	19	11	1	11	17
622	c_P10	3	DIFF	19	11	1	11	17
623	c_P10	3	DIFF	19	11	1	11	17
624	c_P10	3	DIFF	19	11	1	11	17
625	c_P10	4	CONTROL	1	7	1	1	1
626	c_P10	4	CONTROL	1	7	1	1	1
627	c_P10	4	CONTROL	1	7	1	1	1
628	c_P10	4	CONTROL	1	7	1	1	1
629	c_P10	4	EASY	1	1	1	2	1
630	c_P10	4	EASY	1	1	1	2	1
631	c_P10	4	EASY	1	1	1	2	1
632	c_P10	4	EASY	1	1	1	2	1
633	c_P10	4	DIFF	14	6	1	4	15
634	c_P10	4	DIFF	14	6	1	4	15
635	c_P10	4	DIFF	14	6	1	4	15
636	c_P10	4	DIFF	14	6	1	4	15
637	c_P10	5	CONTROL	1	8	1	1	1
638	c_P10	5	CONTROL	1	8	1	1	1
639	c_P10	5	CONTROL	1	8	1	1	1
640	c_P10	5	CONTROL	1	8	1	1	1
641	c_P10	5	DIFF	15	11	1	6	14
642	c_P10	5	DIFF	15	11	1	6	14
643	c_P10	5	DIFF	15	11	1	6	14
644	c_P10	5	DIFF	15	11	1	6	14
645	c_P10	5	EASY	1	1	1	1	1
646	c_P10	5	EASY	1	1	1	1	1
647	c_P10	5	EASY	1	1	1	1	1
648	c_P10	5	EASY	1	1	1	1	1
649	c_P11	0	CONTROL	1	3	2	1	2
650	c_P11	0	CONTROL	1	3	2	1	2
651	c_P11	0	CONTROL	1	3	2	1	2
652	c_P11	0	CONTROL	1	3	2	1	2
653	c_P11	0	DIFF	4	3	5	8	9
654	c_P11	0	DIFF	4	3	5	8	9
655	c_P11	0	DIFF	4	3	5	8	9
656	c_P11	0	DIFF	4	3	5	8	9
657	c_P11	0	EASY	1	2	5	2	3
658	c_P11	0	EASY	1	2	5	2	3
659	c_P11	0	EASY	1	2	5	2	3
660	c_P11	0	EASY	1	2	5	2	3
661	c_P11	1	CONTROL	1	1	10	2	3
662	c_P11	1	CONTROL	1	1	10	2	3
663	c_P11	1	CONTROL	1	1	10	2	3
664	c_P11	1	CONTROL	1	1	10	2	3
665	c_P11	1	EASY	1	4	10	3	5
666	c_P11	1	EASY	1	4	10	3	5
667	c_P11	1	EASY	1	4	10	3	5
668	c_P11	1	EASY	1	4	10	3	5
669	c_P11	1	DIFF	4	5	8	9	8
670	c_P11	1	DIFF	4	5	8	9	8
671	c_P11	1	DIFF	4	5	8	9	8
672	c_P11	1	DIFF	4	5	8	9	8
673	c_P11	2	CONTROL	2	5	11	2	3
674	c_P11	2	CONTROL	2	5	11	2	3
675	c_P11	2	CONTROL	2	5	11	2	3
676	c_P11	2	CONTROL	2	5	11	2	3
677	c_P11	2	DIFF	6	4	11	8	12
678	c_P11	2	DIFF	6	4	11	8	12
679	c_P11	2	DIFF	6	4	11	8	12
680	c_P11	2	DIFF	6	4	11	8	12
681	c_P11	2	EASY	2	5	11	2	5
682	c_P11	2	EASY	2	5	11	2	5
683	c_P11	2	EASY	2	5	11	2	5
684	c_P11	2	EASY	2	5	11	2	5
685	c_P11	3	CONTROL	1	4	11	3	3
686	c_P11	3	CONTROL	1	4	11	3	3
687	c_P11	3	CONTROL	1	4	11	3	3
688	c_P11	3	CONTROL	1	4	11	3	3
689	c_P11	3	DIFF	9	6	14	10	13
690	c_P11	3	DIFF	9	6	14	10	13
691	c_P11	3	DIFF	9	6	14	10	13
692	c_P11	3	DIFF	9	6	14	10	13
693	c_P11	3	EASY	8	9	11	5	12
694	c_P11	3	EASY	8	9	11	5	12
695	c_P11	3	EASY	8	9	11	5	12
696	c_P11	3	EASY	8	9	11	5	12
697	c_P11	4	CONTROL	2	6	5	2	5
698	c_P11	4	CONTROL	2	6	5	2	5
699	c_P11	4	CONTROL	2	6	5	2	5
700	c_P11	4	CONTROL	2	6	5	2	5
701	c_P11	4	EASY	5	7	11	8	12
702	c_P11	4	EASY	5	7	11	8	12
703	c_P11	4	EASY	5	7	11	8	12
704	c_P11	4	EASY	5	7	11	8	12
705	c_P11	4	DIFF	12	5	9	12	14
706	c_P11	4	DIFF	12	5	9	12	14
707	c_P11	4	DIFF	12	5	9	12	14
708	c_P11	4	DIFF	12	5	9	12	14
709	c_P11	5	CONTROL	2	8	11	1	6
710	c_P11	5	CONTROL	2	8	11	1	6
711	c_P11	5	CONTROL	2	8	11	1	6
712	c_P11	5	CONTROL	2	8	11	1	6
713	c_P11	5	EASY	10	9	11	9	13
714	c_P11	5	EASY	10	9	11	9	13
715	c_P11	5	EASY	10	9	11	9	13
716	c_P11	5	EASY	10	9	11	9	13
717	c_P11	5	DIFF	13	14	11	13	15
718	c_P11	5	DIFF	13	14	11	13	15
719	c_P11	5	DIFF	13	14	11	13	15
720	c_P11	5	DIFF	13	14	11	13	15
721	c_P12	0	CONTROL	11	8	4	1	19
722	c_P12	0	CONTROL	11	8	4	1	19
723	c_P12	0	CONTROL	11	8	4	1	19
724	c_P12	0	CONTROL	11	8	4	1	19
725	c_P12	0	EASY	10	12	1	10	12
726	c_P12	0	EASY	10	12	1	10	12
727	c_P12	0	EASY	10	12	1	10	12
728	c_P12	0	EASY	10	12	1	10	12
729	c_P12	0	DIFF	15	14	2	10	11
730	c_P12	0	DIFF	15	14	2	10	11
731	c_P12	0	DIFF	15	14	2	10	11
732	c_P12	0	DIFF	15	14	2	10	11
733	c_P12	1	CONTROL	10	10	10	6	16
734	c_P12	1	CONTROL	10	10	10	6	16
735	c_P12	1	CONTROL	10	10	10	6	16
736	c_P12	1	CONTROL	10	10	10	6	16
737	c_P12	1	EASY	12	10	1	10	12
738	c_P12	1	EASY	12	10	1	10	12
739	c_P12	1	EASY	12	10	1	10	12
740	c_P12	1	EASY	12	10	1	10	12
741	c_P12	1	DIFF	14	14	3	12	10
742	c_P12	1	DIFF	14	14	3	12	10
743	c_P12	1	DIFF	14	14	3	12	10
744	c_P12	1	DIFF	14	14	3	12	10
745	c_P12	2	CONTROL	11	13	3	11	11
746	c_P12	2	CONTROL	11	13	3	11	11
747	c_P12	2	CONTROL	11	13	3	11	11
748	c_P12	2	CONTROL	11	13	3	11	11
749	c_P12	2	DIFF	10	10	5	12	10
750	c_P12	2	DIFF	10	10	5	12	10
751	c_P12	2	DIFF	10	10	5	12	10
752	c_P12	2	DIFF	10	10	5	12	10
753	c_P12	2	EASY	12	11	12	6	15
754	c_P12	2	EASY	12	11	12	6	15
755	c_P12	2	EASY	12	11	12	6	15
756	c_P12	2	EASY	12	11	12	6	15
757	c_P12	3	CONTROL	12	10	1	7	15
758	c_P12	3	CONTROL	12	10	1	7	15
759	c_P12	3	CONTROL	12	10	1	7	15
760	c_P12	3	CONTROL	12	10	1	7	15
761	c_P12	3	DIFF	11	10	1	11	12
762	c_P12	3	DIFF	11	10	1	11	12
763	c_P12	3	DIFF	11	10	1	11	12
764	c_P12	3	DIFF	11	10	1	11	12
765	c_P12	3	EASY	11	8	1	11	12
766	c_P12	3	EASY	11	8	1	11	12
767	c_P12	3	EASY	11	8	1	11	12
768	c_P12	3	EASY	11	8	1	11	12
769	c_P12	4	CONTROL	10	13	1	10	12
770	c_P12	4	CONTROL	10	13	1	10	12
771	c_P12	4	CONTROL	10	13	1	10	12
772	c_P12	4	CONTROL	10	13	1	10	12
773	c_P12	4	DIFF	12	12	1	10	11
774	c_P12	4	DIFF	12	12	1	10	11
775	c_P12	4	DIFF	12	12	1	10	11
776	c_P12	4	DIFF	12	12	1	10	11
777	c_P12	4	EASY	11	11	1	10	12
778	c_P12	4	EASY	11	11	1	10	12
779	c_P12	4	EASY	11	11	1	10	12
780	c_P12	4	EASY	11	11	1	10	12
781	c_P12	5	CONTROL	10	10	1	9	13
782	c_P12	5	CONTROL	10	10	1	9	13
783	c_P12	5	CONTROL	10	10	1	9	13
784	c_P12	5	CONTROL	10	10	1	9	13
785	c_P12	5	EASY	10	10	1	9	13
786	c_P12	5	EASY	10	10	1	9	13
787	c_P12	5	EASY	10	10	1	9	13
788	c_P12	5	EASY	10	10	1	9	13
789	c_P12	5	DIFF	13	10	1	11	11
790	c_P12	5	DIFF	13	10	1	11	11
791	c_P12	5	DIFF	13	10	1	11	11
792	c_P12	5	DIFF	13	10	1	11	11
793	c_P13	0	CONTROL	18	18	6	4	17
794	c_P13	0	CONTROL	18	18	6	4	17
795	c_P13	0	CONTROL	18	18	6	4	17
796	c_P13	0	CONTROL	18	18	6	4	17
797	c_P13	0	DIFF	19	20	13	15	15
798	c_P13	0	DIFF	19	20	13	15	15
799	c_P13	0	DIFF	19	20	13	15	15
800	c_P13	0	DIFF	19	20	13	15	15
801	c_P13	0	EASY	18	20	5	4	18
802	c_P13	0	EASY	18	20	5	4	18
803	c_P13	0	EASY	18	20	5	4	18
804	c_P13	0	EASY	18	20	5	4	18
805	c_P13	1	CONTROL	18	20	2	6	9
806	c_P13	1	CONTROL	18	20	2	6	9
807	c_P13	1	CONTROL	18	20	2	6	9
808	c_P13	1	CONTROL	18	20	2	6	9
809	c_P13	1	DIFF	16	21	5	6	9
810	c_P13	1	DIFF	16	21	5	6	9
811	c_P13	1	DIFF	16	21	5	6	9
812	c_P13	1	DIFF	16	21	5	6	9
813	c_P13	1	EASY	17	20	5	5	7
814	c_P13	1	EASY	17	20	5	5	7
815	c_P13	1	EASY	17	20	5	5	7
816	c_P13	1	EASY	17	20	5	5	7
817	c_P13	2	CONTROL	12	17	3	11	11
818	c_P13	2	CONTROL	12	17	3	11	11
819	c_P13	2	CONTROL	12	17	3	11	11
820	c_P13	2	CONTROL	12	17	3	11	11
821	c_P13	2	EASY	15	18	5	5	11
822	c_P13	2	EASY	15	18	5	5	11
823	c_P13	2	EASY	15	18	5	5	11
824	c_P13	2	EASY	15	18	5	5	11
825	c_P13	2	DIFF	18	18	10	10	11
826	c_P13	2	DIFF	18	18	10	10	11
827	c_P13	2	DIFF	18	18	10	10	11
828	c_P13	2	DIFF	18	18	10	10	11
829	c_P13	3	CONTROL	14	16	3	5	7
830	c_P13	3	CONTROL	14	16	3	5	7
831	c_P13	3	CONTROL	14	16	3	5	7
832	c_P13	3	CONTROL	14	16	3	5	7
833	c_P13	3	DIFF	14	17	10	4	10
834	c_P13	3	DIFF	14	17	10	4	10
835	c_P13	3	DIFF	14	17	10	4	10
836	c_P13	3	DIFF	14	17	10	4	10
837	c_P13	3	EASY	16	15	10	13	11
838	c_P13	3	EASY	16	15	10	13	11
839	c_P13	3	EASY	16	15	10	13	11
840	c_P13	3	EASY	16	15	10	13	11
841	c_P13	4	CONTROL	12	13	5	11	9
842	c_P13	4	CONTROL	12	13	5	11	9
843	c_P13	4	CONTROL	12	13	5	11	9
844	c_P13	4	CONTROL	12	13	5	11	9
845	c_P13	4	EASY	11	11	5	5	9
846	c_P13	4	EASY	11	11	5	5	9
847	c_P13	4	EASY	11	11	5	5	9
848	c_P13	4	EASY	11	11	5	5	9
849	c_P13	4	DIFF	10	9	4	4	11
850	c_P13	4	DIFF	10	9	4	4	11
851	c_P13	4	DIFF	10	9	4	4	11
852	c_P13	4	DIFF	10	9	4	4	11
853	c_P13	5	CONTROL	9	9	3	7	10
854	c_P13	5	CONTROL	9	9	3	7	10
855	c_P13	5	CONTROL	9	9	3	7	10
856	c_P13	5	CONTROL	9	9	3	7	10
857	c_P13	5	EASY	9	8	4	7	8
858	c_P13	5	EASY	9	8	4	7	8
859	c_P13	5	EASY	9	8	4	7	8
860	c_P13	5	EASY	9	8	4	7	8
861	c_P13	5	DIFF	9	8	2	7	8
862	c_P13	5	DIFF	9	8	2	7	8
863	c_P13	5	DIFF	9	8	2	7	8
864	c_P13	5	DIFF	9	8	2	7	8
865	c_P15	0	CONTROL	5	4	4	7	2
866	c_P15	0	CONTROL	5	4	4	7	2
867	c_P15	0	CONTROL	5	4	4	7	2
868	c_P15	0	CONTROL	5	4	4	7	2
869	c_P15	0	EASY	6	3	2	3	8
870	c_P15	0	EASY	6	3	2	3	8
871	c_P15	0	EASY	6	3	2	3	8
872	c_P15	0	EASY	6	3	2	3	8
873	c_P15	0	DIFF	13	8	7	8	15
874	c_P15	0	DIFF	13	8	7	8	15
875	c_P15	0	DIFF	13	8	7	8	15
876	c_P15	0	DIFF	13	8	7	8	15
877	c_P15	1	CONTROL	3	3	3	1	3
878	c_P15	1	CONTROL	3	3	3	1	3
879	c_P15	1	CONTROL	3	3	3	1	3
880	c_P15	1	CONTROL	3	3	3	1	3
881	c_P15	1	EASY	2	2	2	1	7
882	c_P15	1	EASY	2	2	2	1	7
883	c_P15	1	EASY	2	2	2	1	7
884	c_P15	1	EASY	2	2	2	1	7
885	c_P15	1	DIFF	15	16	6	8	16
886	c_P15	1	DIFF	15	16	6	8	16
887	c_P15	1	DIFF	15	16	6	8	16
888	c_P15	1	DIFF	15	16	6	8	16
889	c_P15	2	CONTROL	2	2	2	1	2
890	c_P15	2	CONTROL	2	2	2	1	2
891	c_P15	2	CONTROL	2	2	2	1	2
892	c_P15	2	CONTROL	2	2	2	1	2
893	c_P15	2	DIFF	14	13	3	6	16
894	c_P15	2	DIFF	14	13	3	6	16
895	c_P15	2	DIFF	14	13	3	6	16
896	c_P15	2	DIFF	14	13	3	6	16
897	c_P15	2	EASY	5	9	3	2	8
898	c_P15	2	EASY	5	9	3	2	8
899	c_P15	2	EASY	5	9	3	2	8
900	c_P15	2	EASY	5	9	3	2	8
901	c_P15	3	CONTROL	2	2	2	2	4
902	c_P15	3	CONTROL	2	2	2	2	4
903	c_P15	3	CONTROL	2	2	2	2	4
904	c_P15	3	CONTROL	2	2	2	2	4
905	c_P15	3	DIFF	15	12	5	7	15
906	c_P15	3	DIFF	15	12	5	7	15
907	c_P15	3	DIFF	15	12	5	7	15
908	c_P15	3	DIFF	15	12	5	7	15
909	c_P15	3	EASY	4	13	5	6	6
910	c_P15	3	EASY	4	13	5	6	6
911	c_P15	3	EASY	4	13	5	6	6
912	c_P15	3	EASY	4	13	5	6	6
913	c_P15	4	CONTROL	3	3	3	1	3
914	c_P15	4	CONTROL	3	3	3	1	3
915	c_P15	4	CONTROL	3	3	3	1	3
916	c_P15	4	CONTROL	3	3	3	1	3
917	c_P15	4	DIFF	13	14	5	7	2
918	c_P15	4	DIFF	13	14	5	7	2
919	c_P15	4	DIFF	13	14	5	7	2
920	c_P15	4	DIFF	13	14	5	7	2
921	c_P15	4	EASY	11	11	9	8	13
922	c_P15	4	EASY	11	11	9	8	13
923	c_P15	4	EASY	11	11	9	8	13
924	c_P15	4	EASY	11	11	9	8	13
925	c_P15	5	CONTROL	2	2	2	1	4
926	c_P15	5	CONTROL	2	2	2	1	4
927	c_P15	5	CONTROL	2	2	2	1	4
928	c_P15	5	CONTROL	2	2	2	1	4
929	c_P15	5	EASY	6	9	2	9	13
930	c_P15	5	EASY	6	9	2	9	13
931	c_P15	5	EASY	6	9	2	9	13
932	c_P15	5	EASY	6	9	2	9	13
933	c_P15	5	DIFF	17	15	6	8	17
934	c_P15	5	DIFF	17	15	6	8	17
935	c_P15	5	DIFF	17	15	6	8	17
936	c_P15	5	DIFF	17	15	6	8	17
937	c_P16	0	CONTROL	4	12	2	8	17
938	c_P16	0	CONTROL	4	12	2	8	17
939	c_P16	0	CONTROL	4	12	2	8	17
940	c_P16	0	CONTROL	4	12	2	8	17
941	c_P16	0	EASY	14	8	7	11	13
942	c_P16	0	EASY	14	8	7	11	13
943	c_P16	0	EASY	14	8	7	11	13
944	c_P16	0	EASY	14	8	7	11	13
945	c_P16	0	DIFF	15	14	9	9	14
946	c_P16	0	DIFF	15	14	9	9	14
947	c_P16	0	DIFF	15	14	9	9	14
948	c_P16	0	DIFF	15	14	9	9	14
949	c_P16	1	CONTROL	5	6	4	6	16
950	c_P16	1	CONTROL	5	6	4	6	16
951	c_P16	1	CONTROL	5	6	4	6	16
952	c_P16	1	CONTROL	5	6	4	6	16
953	c_P16	1	DIFF	16	15	8	5	15
954	c_P16	1	DIFF	16	15	8	5	15
955	c_P16	1	DIFF	16	15	8	5	15
956	c_P16	1	DIFF	16	15	8	5	15
957	c_P16	1	EASY	9	13	5	4	16
958	c_P16	1	EASY	9	13	5	4	16
959	c_P16	1	EASY	9	13	5	4	16
960	c_P16	1	EASY	9	13	5	4	16
961	c_P16	2	CONTROL	5	4	3	7	10
962	c_P16	2	CONTROL	5	4	3	7	10
963	c_P16	2	CONTROL	5	4	3	7	10
964	c_P16	2	CONTROL	5	4	3	7	10
965	c_P16	2	EASY	7	14	7	9	15
966	c_P16	2	EASY	7	14	7	9	15
967	c_P16	2	EASY	7	14	7	9	15
968	c_P16	2	EASY	7	14	7	9	15
969	c_P16	2	DIFF	17	14	7	6	17
970	c_P16	2	DIFF	17	14	7	6	17
971	c_P16	2	DIFF	17	14	7	6	17
972	c_P16	2	DIFF	17	14	7	6	17
973	c_P16	3	CONTROL	8	12	4	6	17
974	c_P16	3	CONTROL	8	12	4	6	17
975	c_P16	3	CONTROL	8	12	4	6	17
976	c_P16	3	CONTROL	8	12	4	6	17
977	c_P16	3	DIFF	16	14	4	7	17
978	c_P16	3	DIFF	16	14	4	7	17
979	c_P16	3	DIFF	16	14	4	7	17
980	c_P16	3	DIFF	16	14	4	7	17
981	c_P16	3	EASY	15	19	4	4	19
982	c_P16	3	EASY	15	19	4	4	19
983	c_P16	3	EASY	15	19	4	4	19
984	c_P16	3	EASY	15	19	4	4	19
985	c_P16	4	CONTROL	7	15	6	4	18
986	c_P16	4	CONTROL	7	15	6	4	18
987	c_P16	4	CONTROL	7	15	6	4	18
988	c_P16	4	CONTROL	7	15	6	4	18
989	c_P16	4	EASY	8	17	4	12	17
990	c_P16	4	EASY	8	17	4	12	17
991	c_P16	4	EASY	8	17	4	12	17
992	c_P16	4	EASY	8	17	4	12	17
993	c_P16	4	DIFF	17	18	7	12	16
994	c_P16	4	DIFF	17	18	7	12	16
995	c_P16	4	DIFF	17	18	7	12	16
996	c_P16	4	DIFF	17	18	7	12	16
997	c_P16	5	CONTROL	6	4	3	6	19
998	c_P16	5	CONTROL	6	4	3	6	19
999	c_P16	5	CONTROL	6	4	3	6	19
1000	c_P16	5	CONTROL	6	4	3	6	19
1001	c_P16	5	DIFF	18	14	4	4	19
1002	c_P16	5	DIFF	18	14	4	4	19
1003	c_P16	5	DIFF	18	14	4	4	19
1004	c_P16	5	DIFF	18	14	4	4	19
1005	c_P16	5	EASY	6	12	4	3	19
1006	c_P16	5	EASY	6	12	4	3	19
1007	c_P16	5	EASY	6	12	4	3	19
1008	c_P16	5	EASY	6	12	4	3	19
1009	c_P17	0	CONTROL	15	17	1	11	16
1010	c_P17	0	CONTROL	15	17	1	11	16
1011	c_P17	0	CONTROL	15	17	1	11	16
1012	c_P17	0	CONTROL	15	17	1	11	16
1013	c_P17	0	EASY	13	16	14	10	16
1014	c_P17	0	EASY	13	16	14	10	16
1015	c_P17	0	EASY	13	16	14	10	16
1016	c_P17	0	EASY	13	16	14	10	16
1017	c_P17	0	DIFF	21	11	21	21	21
1018	c_P17	0	DIFF	21	11	21	21	21
1019	c_P17	0	DIFF	21	11	21	21	21
1020	c_P17	0	DIFF	21	11	21	21	21
1021	c_P17	1	CONTROL	1	7	7	5	8
1022	c_P17	1	CONTROL	1	7	7	5	8
1023	c_P17	1	CONTROL	1	7	7	5	8
1024	c_P17	1	CONTROL	1	7	7	5	8
1025	c_P17	1	EASY	10	10	15	7	15
1026	c_P17	1	EASY	10	10	15	7	15
1027	c_P17	1	EASY	10	10	15	7	15
1028	c_P17	1	EASY	10	10	15	7	15
1029	c_P17	1	DIFF	21	21	7	21	21
1030	c_P17	1	DIFF	21	21	7	21	21
1031	c_P17	1	DIFF	21	21	7	21	21
1032	c_P17	1	DIFF	21	21	7	21	21
1033	c_P17	2	CONTROL	2	13	7	6	4
1034	c_P17	2	CONTROL	2	13	7	6	4
1035	c_P17	2	CONTROL	2	13	7	6	4
1036	c_P17	2	CONTROL	2	13	7	6	4
1037	c_P17	2	DIFF	20	20	8	21	21
1038	c_P17	2	DIFF	20	20	8	21	21
1039	c_P17	2	DIFF	20	20	8	21	21
1040	c_P17	2	DIFF	20	20	8	21	21
1041	c_P17	2	EASY	8	8	21	9	4
1042	c_P17	2	EASY	8	8	21	9	4
1043	c_P17	2	EASY	8	8	21	9	4
1044	c_P17	2	EASY	8	8	21	9	4
1045	c_P17	3	CONTROL	2	2	2	5	1
1046	c_P17	3	CONTROL	2	2	2	5	1
1047	c_P17	3	CONTROL	2	2	2	5	1
1048	c_P17	3	CONTROL	2	2	2	5	1
1049	c_P17	3	EASY	13	13	18	10	18
1050	c_P17	3	EASY	13	13	18	10	18
1051	c_P17	3	EASY	13	13	18	10	18
1052	c_P17	3	EASY	13	13	18	10	18
1053	c_P17	3	DIFF	17	17	17	21	1
1054	c_P17	3	DIFF	17	17	17	21	1
1055	c_P17	3	DIFF	17	17	17	21	1
1056	c_P17	3	DIFF	17	17	17	21	1
1057	c_P17	4	CONTROL	2	2	2	8	2
1058	c_P17	4	CONTROL	2	2	2	8	2
1059	c_P17	4	CONTROL	2	2	2	8	2
1060	c_P17	4	CONTROL	2	2	2	8	2
1061	c_P17	4	DIFF	17	17	10	21	21
1062	c_P17	4	DIFF	17	17	10	21	21
1063	c_P17	4	DIFF	17	17	10	21	21
1064	c_P17	4	DIFF	17	17	10	21	21
1065	c_P17	4	EASY	9	9	17	12	15
1066	c_P17	4	EASY	9	9	17	12	15
1067	c_P17	4	EASY	9	9	17	12	15
1068	c_P17	4	EASY	9	9	17	12	15
1069	c_P17	5	CONTROL	3	7	7	10	1
1070	c_P17	5	CONTROL	3	7	7	10	1
1071	c_P17	5	CONTROL	3	7	7	10	1
1072	c_P17	5	CONTROL	3	7	7	10	1
1073	c_P17	5	DIFF	16	17	4	21	21
1074	c_P17	5	DIFF	16	17	4	21	21
1075	c_P17	5	DIFF	16	17	4	21	21
1076	c_P17	5	DIFF	16	17	4	21	21
1077	c_P17	5	EASY	10	16	16	11	17
1078	c_P17	5	EASY	10	16	16	11	17
1079	c_P17	5	EASY	10	16	16	11	17
1080	c_P17	5	EASY	10	16	16	11	17
1081	c_P18	0	CONTROL	7	7	7	4	15
1082	c_P18	0	CONTROL	7	7	7	4	15
1083	c_P18	0	CONTROL	7	7	7	4	15
1084	c_P18	0	CONTROL	7	7	7	4	15
1085	c_P18	0	DIFF	18	15	15	1	18
1086	c_P18	0	DIFF	18	15	15	1	18
1087	c_P18	0	DIFF	18	15	15	1	18
1088	c_P18	0	DIFF	18	15	15	1	18
1089	c_P18	0	EASY	16	16	11	1	11
1090	c_P18	0	EASY	16	16	11	1	11
1091	c_P18	0	EASY	16	16	11	1	11
1092	c_P18	0	EASY	16	16	11	1	11
1093	c_P18	1	CONTROL	8	11	7	1	7
1094	c_P18	1	CONTROL	8	11	7	1	7
1095	c_P18	1	CONTROL	8	11	7	1	7
1096	c_P18	1	CONTROL	8	11	7	1	7
1097	c_P18	1	DIFF	19	19	11	1	18
1098	c_P18	1	DIFF	19	19	11	1	18
1099	c_P18	1	DIFF	19	19	11	1	18
1100	c_P18	1	DIFF	19	19	11	1	18
1101	c_P18	1	EASY	17	17	16	2	16
1102	c_P18	1	EASY	17	17	16	2	16
1103	c_P18	1	EASY	17	17	16	2	16
1104	c_P18	1	EASY	17	17	16	2	16
1105	c_P18	2	CONTROL	11	11	11	2	11
1106	c_P18	2	CONTROL	11	11	11	2	11
1107	c_P18	2	CONTROL	11	11	11	2	11
1108	c_P18	2	CONTROL	11	11	11	2	11
1109	c_P18	2	DIFF	19	19	12	5	17
1110	c_P18	2	DIFF	19	19	12	5	17
1111	c_P18	2	DIFF	19	19	12	5	17
1112	c_P18	2	DIFF	19	19	12	5	17
1113	c_P18	2	EASY	12	12	10	3	11
1114	c_P18	2	EASY	12	12	10	3	11
1115	c_P18	2	EASY	12	12	10	3	11
1116	c_P18	2	EASY	12	12	10	3	11
1117	c_P18	3	CONTROL	11	9	9	3	10
1118	c_P18	3	CONTROL	11	9	9	3	10
1119	c_P18	3	CONTROL	11	9	9	3	10
1120	c_P18	3	CONTROL	11	9	9	3	10
1121	c_P18	3	EASY	15	9	9	3	11
1122	c_P18	3	EASY	15	9	9	3	11
1123	c_P18	3	EASY	15	9	9	3	11
1124	c_P18	3	EASY	15	9	9	3	11
1125	c_P18	3	DIFF	19	11	11	7	19
1126	c_P18	3	DIFF	19	11	11	7	19
1127	c_P18	3	DIFF	19	11	11	7	19
1128	c_P18	3	DIFF	19	11	11	7	19
1129	c_P18	4	CONTROL	5	5	6	1	4
1130	c_P18	4	CONTROL	5	5	6	1	4
1131	c_P18	4	CONTROL	5	5	6	1	4
1132	c_P18	4	CONTROL	5	5	6	1	4
1133	c_P18	4	EASY	9	9	7	2	10
1134	c_P18	4	EASY	9	9	7	2	10
1135	c_P18	4	EASY	9	9	7	2	10
1136	c_P18	4	EASY	9	9	7	2	10
1137	c_P18	4	DIFF	19	8	11	7	18
1138	c_P18	4	DIFF	19	8	11	7	18
1139	c_P18	4	DIFF	19	8	11	7	18
1140	c_P18	4	DIFF	19	8	11	7	18
1141	c_P18	5	CONTROL	6	6	5	3	6
1142	c_P18	5	CONTROL	6	6	5	3	6
1143	c_P18	5	CONTROL	6	6	5	3	6
1144	c_P18	5	CONTROL	6	6	5	3	6
1145	c_P18	5	EASY	7	7	6	3	7
1146	c_P18	5	EASY	7	7	6	3	7
1147	c_P18	5	EASY	7	7	6	3	7
1148	c_P18	5	EASY	7	7	6	3	7
1149	c_P18	5	DIFF	20	8	11	8	19
1150	c_P18	5	DIFF	20	8	11	8	19
1151	c_P18	5	DIFF	20	8	11	8	19
1152	c_P18	5	DIFF	20	8	11	8	19
1153	c_P19	0	CONTROL	8	6	2	5	5
1154	c_P19	0	CONTROL	8	6	2	5	5
1155	c_P19	0	CONTROL	8	6	2	5	5
1156	c_P19	0	CONTROL	8	6	2	5	5
1157	c_P19	0	EASY	3	3	3	2	11
1158	c_P19	0	EASY	3	3	3	2	11
1159	c_P19	0	EASY	3	3	3	2	11
1160	c_P19	0	EASY	3	3	3	2	11
1161	c_P19	0	DIFF	12	12	13	8	14
1162	c_P19	0	DIFF	12	12	13	8	14
1163	c_P19	0	DIFF	12	12	13	8	14
1164	c_P19	0	DIFF	12	12	13	8	14
1165	c_P19	1	CONTROL	3	3	3	4	4
1166	c_P19	1	CONTROL	3	3	3	4	4
1167	c_P19	1	CONTROL	3	3	3	4	4
1168	c_P19	1	CONTROL	3	3	3	4	4
1169	c_P19	1	DIFF	14	9	14	12	14
1170	c_P19	1	DIFF	14	9	14	12	14
1171	c_P19	1	DIFF	14	9	14	12	14
1172	c_P19	1	DIFF	14	9	14	12	14
1173	c_P19	1	EASY	5	5	5	1	7
1174	c_P19	1	EASY	5	5	5	1	7
1175	c_P19	1	EASY	5	5	5	1	7
1176	c_P19	1	EASY	5	5	5	1	7
1177	c_P19	2	CONTROL	2	2	2	1	4
1178	c_P19	2	CONTROL	2	2	2	1	4
1179	c_P19	2	CONTROL	2	2	2	1	4
1180	c_P19	2	CONTROL	2	2	2	1	4
1181	c_P19	2	DIFF	14	15	15	5	16
1182	c_P19	2	DIFF	14	15	15	5	16
1183	c_P19	2	DIFF	14	15	15	5	16
1184	c_P19	2	DIFF	14	15	15	5	16
1185	c_P19	2	EASY	2	2	3	1	5
1186	c_P19	2	EASY	2	2	3	1	5
1187	c_P19	2	EASY	2	2	3	1	5
1188	c_P19	2	EASY	2	2	3	1	5
1189	c_P19	3	CONTROL	3	1	1	1	3
1190	c_P19	3	CONTROL	3	1	1	1	3
1191	c_P19	3	CONTROL	3	1	1	1	3
1192	c_P19	3	CONTROL	3	1	1	1	3
1193	c_P19	3	EASY	5	5	5	2	7
1194	c_P19	3	EASY	5	5	5	2	7
1195	c_P19	3	EASY	5	5	5	2	7
1196	c_P19	3	EASY	5	5	5	2	7
1197	c_P19	3	DIFF	14	14	14	5	16
1198	c_P19	3	DIFF	14	14	14	5	16
1199	c_P19	3	DIFF	14	14	14	5	16
1200	c_P19	3	DIFF	14	14	14	5	16
1201	c_P19	4	CONTROL	1	1	1	1	2
1202	c_P19	4	CONTROL	1	1	1	1	2
1203	c_P19	4	CONTROL	1	1	1	1	2
1204	c_P19	4	CONTROL	1	1	1	1	2
1205	c_P19	4	DIFF	12	12	13	8	14
1206	c_P19	4	DIFF	12	12	13	8	14
1207	c_P19	4	DIFF	12	12	13	8	14
1208	c_P19	4	DIFF	12	12	13	8	14
1209	c_P19	4	EASY	4	4	4	3	5
1210	c_P19	4	EASY	4	4	4	3	5
1211	c_P19	4	EASY	4	4	4	3	5
1212	c_P19	4	EASY	4	4	4	3	5
1213	c_P19	5	CONTROL	1	1	1	1	1
1214	c_P19	5	CONTROL	1	1	1	1	1
1215	c_P19	5	CONTROL	1	1	1	1	1
1216	c_P19	5	CONTROL	1	1	1	1	1
1217	c_P19	5	EASY	3	3	3	4	5
1218	c_P19	5	EASY	3	3	3	4	5
1219	c_P19	5	EASY	3	3	3	4	5
1220	c_P19	5	EASY	3	3	3	4	5
1221	c_P19	5	DIFF	13	13	12	7	15
1222	c_P19	5	DIFF	13	13	12	7	15
1223	c_P19	5	DIFF	13	13	12	7	15
1224	c_P19	5	DIFF	13	13	12	7	15
